# Supplementary material for: Surfactant-enhanced DNA accessibility to nuclease accelerates phenotypic β-lactam antibiotic susceptibility testing of Neisseria gonorrhoeae
Source: PLoS Biol. 2020 Mar 19;18(3):e3000651. doi: 10.1371/journal.pbio.3000651 (PMC7081974; doi:10.1371/journal.pbio.3000651)
Supplement: S1 Table — Isolates were obtained from the UW NRL, the CDC AR Isolate Bank, and isolates prepared by the authors from clinical urine samples obtained from consented patients at AHF under IRB #18–0865. The gold-standard MICs for the CDC AR Isolate Bank are from the literature and all other MICs were calculated as described in the Methods. Antibiotics included PEN, CRO, and CFM. AHF, AIDS Healthcare Foundation; AR, Antibiotic Resistance; CDC, Centers for Disease Control; CFM, cefixime; CRO, ceftriaxone; MIC, minimum inhibitory concentration; PEN, penicillin; UW NRL, University of Washington Neisseria Reference Laboratory. (XLSX) [file pbio.3000651.s005.xlsx]

## Sheet: Sheet1
Internal Isolate #	Source	Code or	Sequence Accession #	Gold Standard MIC [µg/mL]
		AR Bank #
2	UW NRL	FQ002	n/a	PEN (0.250), CFM (≤0.015), CRO (≤0.008)
4	UW NRL	FQ004	n/a	PEN (0.500), CFM (0.060), CRO (0.003)
5	UW NRL	FQ005	n/a	PEN (1.000),CFM (0.030), CRO (0.015)
12	UW NRL	FQ012	n/a	PEN (0.500), CFM (0.030), CRO (0.015)
15	UW NRL	FQ015	n/a	PEN (0.015), CFM (≤0.015), CRO (≤0.008)
16	UW NRL	FQ016	n/a	PEN (0.015), CFM (≤0.015), CRO (≤0.008)
17	UW NRL	FQ017	n/a	PEN (0.060), CFM (≤0.015), CRO (≤0.008)
18	UW NRL	FQ018	n/a	PEN (2.000), CFM (0.060), CRO (0.030)
19	UW NRL	FQ019	n/a	PEN (2.000), CFM (0.030), CRO (0.015)
20	UW NRL	FQ020	n/a	PEN (0.060), CFM (≤0.015), CRO (≤0.008)
41	UW NRL	FQ041	n/a	PEN (2.000), CFM (0.250), CRO (0.125)
44	UW NRL	FQ044	n/a	PEN (8.000), CFM (≤0.015), CRO (≤0.008)
30	CDC AR Isolate Bank	194	SAMEA3165247	PEN (1.000), CFM (1.000), CRO (0.500)
165	CDC AR Isolate Bank	165	SAMEA3165293	PEN (4.000), CFM (0.250)
166	CDC AR Isolate Bank	166	SAMEA3165270	PEN (4.000), CFM (0.250)
172	CDC AR Isolate Bank	172	SAMEA3165249	PEN (2.000), CFM (0.25)
174	CDC AR Isolate Bank	174	SAMEA3165241	PEN (4.000), CFM (0.25)
175	CDC AR Isolate Bank	175	SAMEA3165668	PEN (0.250), CFM (0.015)
176	CDC AR Isolate Bank	176	SAMEA3165296	PEN (4.000), CFM (0.250)
179	CDC AR Isolate Bank	179	SAMEA3165655	PEN (0.250), CFM (0.015)
191	CDC AR Isolate Bank	191	SAMEA3165239	PEN (8.000), CFM (0.250)
194	CDC AR Isolate Bank	194	SAMEA3165247	CFM (1.000), CRO (0.500)
78	AHF	N/A	n/a	PEN (0.250), CRO (0.004)
84	AHF	N/A	n/a	PEN (0.500), CRO (0.008)
88	AHF	N/A	n/a	PEN (64.000)
93	AHF	N/A	n/a	PEN (2.000)
