# Supplementary material for: Surfactant-enhanced DNA accessibility to nuclease accelerates phenotypic β-lactam antibiotic susceptibility testing of Neisseria gonorrhoeae
Source: PLoS Biol. 2020 Mar 19;18(3):e3000651. doi: 10.1371/journal.pbio.3000651 (PMC7081974; doi:10.1371/journal.pbio.3000651)
Supplement: S2 Table — Cqs are measured from qPCR as reported in main methods and the mean of the three PCR triplicates is reported in the table. Eqs 3 and 4 are used to calculate the percentage lysis and the error in that calculation based on error propagation from the standard deviation of qPCR triplicates. Data are plotted in Fig 3A–3F; negative percentages were set to 0 for visualization, as described in Methods. Enhancers included CHAPS at a final concentration of 10 mM; nonionic surfactant TNP at a final concentration of 5 mM and an HLB of 13.1; cationic surfactant BAC at a final concentration of 0.1%; anionic surfactant SDS at a final concentration of 0.01%; Tris buffer (pH 8.5); nuclease-free water. BAC, benzalkonium chloride; CHAPS, zwitterionic surfactant 3-[(3-cholamidopropyl)dimethylammonio]-1-propanesulfonate; HLB, hydrophile-lipophile balance; qPCR, quantitative PCR; SDS, sodium dodecyl sulfate; TNP, TERGITOL NP. (XLSX) [file pbio.3000651.s006.xlsx]

## Sheet: Sheet1
Enhancer	Isolate	Cq (- enhancer)	Cq (+ enhancer)	% Lysis	% Lysis Error
CHAPS	16	21.3	21.4	6.7	2.04
CHAPS	17	19.13	20.76	67.54	1.67
CHAPS	19	21.15	21.12	-2.34	1.42
CHAPS	44	19.45	19.97	30.1	1.53
CHAPS	2	20.79	20.93	8.83	1.35
CHAPS	5	20.87	21.39	30.26	3.1
CHAPS	15	20.94	21.51	32.48	4.79
CHAPS	18	20.42	20.66	14.93	2.23
CHAPS	30	21.55	21.36	-14.6	1.77
CHAPS	41	20.66	22.46	71.22	4.09
CHAPS	165	21.82	21.88	3.85	2.37
CHAPS	166	21.35	21.51	10.29	2.84
TNP	16	22.13	22.25	8.09	4.47
TNP	17	21.45	21.15	-23.11	8.14
TNP	19	21.18	21.06	-8.55	5.19
TNP	44	21.93	21.98	3.29	10.08
TNP	15	21.71	21.85	9.46	8.28
TNP	18	21	20.81	-14.34	3.7
TNP	30	22.07	21.85	-16.47	5.51
TNP	165	20.01	19.72	-22.26	4.12
TNP	166	19.39	19.27	-8.67	3.59
TNP	175	19.95	19.69	-19.47	3.63
TNP	176	21.35	21.45	7.13	1.77
TNP	179	20.39	20.49	6.91	3.99
BAC	16	20.98	25.85	96.58	7.98
BAC	17	19.99	23.45	90.89	11.58
BAC	19	22.69	27.23	95.72	7.16
BAC	44	20.77	24.38	91.83	9.34
BAC	15	20.71	24.65	93.5	12.46
BAC	18	22.76	26.69	93.42	9.72
BAC	30	20.84	23.98	88.6	17
BAC	165	20.42	23.5	88.16	16.28
BAC	166	19.82	23.25	90.71	9.48
BAC	175	20.26	23.8	91.44	6.61
BAC	176	21.83	24.71	86.43	10.08
BAC	179	21.27	24.81	91.38	11.64
SDS	16	20.98	20.76	-15.94	2.43
SDS	17	19.99	19.93	-4.25	3.2
SDS	19	22.69	22.87	11.8	3.57
SDS	44	20.77	20.82	3.85	2.46
SDS	15	20.71	20.73	1.6	2.81
SDS	18	22.76	22.67	-6.71	8.23
SDS	30	20.84	20.84	0	12.22
SDS	165	20.42	20.27	-11.09	10.74
SDS	166	19.82	19.62	-15	9.16
SDS	175	20.26	20.32	4.07	6.16
SDS	176	21.83	21.71	-8.05	5.14
SDS	179	21.27	20.79	-39.47	3.97
TRIS	16	27.11	27.39	17.58	9.72
TRIS	17	26.67	27.03	21.71	20.46
TRIS	19	26.27	26.18	-6.79	12.2
TRIS	44	26.64	26.39	-18.99	15.44
TRIS	2	24	24.52	30.42	3.21
TRIS	5	24.2	24.47	17.26	2.58
TRIS	15	24.37	24.57	12.94	5.23
TRIS	18	23.95	24.2	16.1	4.44
TRIS	30	24.49	24.73	15.81	7.58
TRIS	41	23.59	24.22	35.23	2.43
TRIS	165	23.78	23.98	12.74	7.56
TRIS	166	24.05	24.36	19.15	9.76
TRIS	175	23.66	23.85	11.93	8.42
TRIS	176	25.37	25.45	5.28	5.88
TRIS	179	24.3	24.26	-3.05	6.36
water	16	27.11	27.78	37.27	14.06
water	17	26.67	27.17	28.87	19.92
water	19	26.27	26.37	6.31	12.53
water	44	26.64	26.52	-8.82	9.86
water	2	24	24.37	22.8	2.66
water	5	24.2	24.07	-9.18	4.27
water	15	24.37	24.04	-25.41	6.15
water	18	23.95	23.49	-36.92	3.68
water	30	24.49	23.71	-70.72	5.99
water	41	23.59	23.67	5.39	8.95
water	165	23.78	23.79	0.69	5.91
water	166	24.05	23.89	-11.47	8.91
water	175	23.66	23.68	1.15	7.83
water	176	25.37	25.3	-4.85	4.32
water	179	24.3	24.29	-0.46	7.15
