# Supplementary material for: Surfactant-enhanced DNA accessibility to nuclease accelerates phenotypic β-lactam antibiotic susceptibility testing of Neisseria gonorrhoeae
Source: PLoS Biol. 2020 Mar 19;18(3):e3000651. doi: 10.1371/journal.pbio.3000651 (PMC7081974; doi:10.1371/journal.pbio.3000651)
Supplement: S4 Table — The mean percentage of accessible DNA is calculated from at least three biological replicates of that nuc-aAST condition in clinical isolates (details of individual replicates are shown in S11 Table and S12 Table). Additionally, we report the SEM and SD of the biological replicate nuc-aASTs. Each nuc-aAST used 1 μg/mL of ABXs followed by 5 min of CHAPS as an accessibility “enhancer.” Data are plotted in Fig 4, negative percentage accessibilities were set to 0 for visualization, as described in Methods. ABXs included PEN, CRO, and CFM. Isolates included S and R. ABX, antibiotic; CFM, cefixime; CHAPS, 3-[(3-Cholamidopropyl)dimethylammonio]-1-propanesulfonate; CRO, ceftriaxone; nuc-aAST, nuclease-accessibility antimicrobial susceptibility testing; PEN, penicillin; R, resistant to ABX; S, susceptible to ABX; SD, standard deviation; SEM, standard error of the mean. (XLSX) [file pbio.3000651.s008.xlsx]

## Sheet: Sheet1
Isolate	Category	Biological Replicates	ABX	ABX Exposure Time	Mean % Accessibility	SEM	SD
15	S	5	PEN	15 min	61.72	5.39	10.78
20	S	3	PEN	15 min	94.83	1.73	2.45
18	R	3	PEN	15 min	9.01	1.56	2.2
41	R	4	PEN	15 min	-3.33	10.03	17.37
44	R	4	PEN	15 min	13.14	1.4	2.43
16	S	3	PEN	15 min	64.49	5.29	7.48
17	S	4	PEN	15 min	94.44	1.99	3.45
19	R	4	PEN	15 min	23.36	4.73	8.2
165	R	3	PEN	15 min	9.96	9.19	13
166	R	3	PEN	15 min	-0.14	9.99	14.13
174	R	3	PEN	15 min	-2.78	9.35	13.22
176	R	3	PEN	15 min	-7.28	3.3	4.66
172	R	3	PEN	15 min	-0.87	1.33	1.88
191	R	2	PEN	15 min	-7.33	5.7	5.7
2	S	8	CRO	15 min	91.36	1.02	2.7
5	S	8	CRO	15 min	59.36	3.69	9.77
15	S	10	CRO	15 min	49.88	5.46	16.37
16	S	6	CRO	15 min	37.92	4.66	10.42
18	S	6	CRO	15 min	-0.46	5.83	13.04
19	S	8	CRO	15 min	50.8	5.23	13.84
30	R	5	CRO	15 min	-12.95	5.88	11.75
41	S	6	CRO	15 min	7.37	3.08	6.88
17	S	4	CRO	15 min	89.53	1.8	3.12
20	S	3	CRO	15 min	93.39	2.36	3.34
44	S	4	CRO	15 min	66.9	3.79	6.56
4	S	3	CRO	15 min	69.74	4.48	6.33
12	S	3	CRO	15 min	65.21	2.51	3.54
15	S	3	CFM	15 min	-0.98	18.77	26.55
18	S	3	CFM	15 min	19.26	9.87	13.96
20	S	3	CFM	15 min	70.26	5.63	7.97
30	R	3	CFM	15 min	6.17	4.74	6.7
41	R	4	CFM	15 min	4.27	8.74	15.13
44	S	4	CFM	15 min	37.96	2.43	4.21
16	S	3	CFM	15 min	16.12	3.5	4.95
17	S	4	CFM	15 min	69.35	11.07	19.18
2	S	3	CFM	15 min	69.06	4.98	7.04
4	S	3	CFM	15 min	44.35	3.95	5.59
5	S	3	CFM	15 min	47.78	3.15	4.46
12	S	3	CFM	15 min	42.63	2.09	2.95
19	S	4	CFM	15 min	48.85	6.24	10.81
165	R	3	CFM	15 min	24.45	7.2	10.18
166	R	3	CFM	15 min	26.17	8.03	11.36
174	R	3	CFM	15 min	10.61	2.95	4.17
175	S	3	CFM	15 min	80.72	3.99	5.64
176	R	3	CFM	15 min	12.22	3.99	5.64
179	S	3	CFM	15 min	66.89	5.62	7.95
191	R	3	CFM	15 min	14.89	7.1	10.04
172	R	3	CFM	15 min	17.04	2.71	3.84
15	S	7	CRO	30 min	91.35	1.04	2.54
18	S	5	CRO	30 min	60.85	3.08	6.16
20	S	10	CRO	30 min	98.98	0.17	0.5
41	S	4	CRO	30 min	35.79	6.03	10.45
44	S	4	CRO	30 min	93.28	1.41	2.45
30	R	6	CRO	30 min	37.86	6.7	14.97
4	S	4	CRO	30 min	86.32	6.45	11.18
16	S	3	CRO	30 min	87.03	2.88	4.07
17	S	11	CRO	30 min	96.43	0.54	1.72
19	S	8	CRO	30 min	47.85	12.6	33.35
2	S	7	CRO	30 min	96.69	1.03	2.51
5	S	4	CRO	30 min	90.35	1.62	2.81
12	S	4	CRO	30 min	92.45	0.93	1.61
15	S	7	CFM	30 min	75.57	9.93	24.32
18	S	5	CFM	30 min	40.53	4.43	8.86
20	S	8	CFM	30 min	93.56	2.34	6.2
44	S	3	CFM	30 min	54.19	4.77	6.75
30	R	5	CFM	30 min	9.81	3.15	6.3
41	R	4	CFM	30 min	32.42	11.4	19.75
16	S	3	CFM	30 min	52.63	7.05	9.97
17	S	8	CFM	30 min	87.06	4.49	11.88
2	S	3	CFM	30 min	91.47	1.74	2.46
4	S	3	CFM	30 min	63.29	4.39	6.21
5	S	3	CFM	30 min	57.3	2.63	3.72
12	S	4	CFM	30 min	68.4	10.49	18.18
19	S	3	CFM	30 min	64.69	5.01	7.09
175	S	3	CFM	30 min	94.44	1.79	2.54
179	S	3	CFM	30 min	80.59	3.78	5.34
165	R	4	CFM	30 min	44.18	7.3	12.64
166	R	4	CFM	30 min	43.68	4.36	7.56
174	R	3	CFM	30 min	0.23	10.22	14.45
176	R	3	CFM	30 min	9.25	11.38	16.09
191	R	3	CFM	30 min	25.27	2.72	3.85
172	R	3	CFM	30 min	29.08	5.07	7.17
