# Supplementary material for: Surfactant-enhanced DNA accessibility to nuclease accelerates phenotypic β-lactam antibiotic susceptibility testing of Neisseria gonorrhoeae
Source: PLoS Biol. 2020 Mar 19;18(3):e3000651. doi: 10.1371/journal.pbio.3000651 (PMC7081974; doi:10.1371/journal.pbio.3000651)
Supplement: S5 Table — Contrived samples are nuc-aASTs performed with clinical Ng isolates spiked into healthy urine; assay conditions are 15-min exposures to 1 μg/mL ABX followed by 5-min exposure to the enhancer CHAPS. One of the three technical replicates from each of the six clinical urine sample nuc-aASTs (Fig 6D and S6 Table) was also run in dLAMP (Fig 6E and S5 Table). Assay conditions were fresh, clinical urine samples, run with 30-min exposures to 1 μg/mL ABX followed by 3–5-min exposure to the enhancer TNP. The concentration of the Ng 16S DNA is reported in copies/μL, and p-values are calculated as described in the “Statistical analysis” section of the Methods for dLAMP experiments. (Negative percentages were set to 0 for visualization, as described in Methods. In Fig 6E, ABX-susceptible and ABX-intermediate samples are plotted together under the category NR). ABXs included PEN, CRO, and CFM. ABX, antibiotic; CFM, cefixime; CHAPS, 3-[(3-Cholamidopropyl)dimethylammonio]-1-propanesulfonate; CRO, ceftriaxone; dLAMP, digital loop-mediated isothermal amplification; Ng, N. gonorrhoeae; nuc-aAST, nuclease-accessibility antimicrobial susceptibility testing; NR, not resistant; PEN, penicillin; TNP, TERGITOL NP. (XLSX) [file pbio.3000651.s009.xlsx]

## Sheet: Sheet1
Internal Isolate # or clinical sample	Clinical Sample #	Sample Type	ABX	duration of dLAMP [min]	p-value	Concentration (Control) [copies/µL]	Concentration (Treated) [copies/µL]	% Accessibility
17	n/a	contrived	PEN	7	0.0436346	0.94524	0.291566	69.1542
19	n/a	contrived	PEN	7	0.935063	1.77148	2.20631	-24.5461
20	n/a	contrived	PEN	8	0.00714621	2.70179	1.07052	60.3774
44	n/a	contrived	PEN	8	1	2.56817	11.9996	-367.243
84	2	clinical sample	CRO	20	0	46.2	20.9	54.7619
84	2	clinical sample	PEN	20	0.001	46.2	30.9	33.1169
88	3	clinical sample	PEN	20	0.484	5.1	4.17	18.2353
93	4	clinical sample	PEN	20	1	35.1	43.8	-24.7863
78	1	clinical sample	CRO	20	0	14.3	6.16	56.9231
78	1	clinical sample	PEN	20	0	14.3	6.59	53.9161
17	n/a	contrived	PEN	30	0	1637.97	53.2334	96.75
19	n/a	contrived	PEN	30	0.966512	1139.73	985.644	13.5192
20	n/a	contrived	PEN	30	0	1486.59	19.47	98.6903
44	n/a	contrived	PEN	30	1	1409.27	1398.56	0.75963
84	2	clinical sample	CRO	30	0	58.7056	26.58	54.7178
84	2	clinical sample	PEN	30	0.008	58.7	41.9	28.6201
88	3	clinical sample	PEN	30	0.732	6.5	5.67	12.7692
93	4	clinical sample	PEN	30	1	49.4	60.1	-21.6599
78	1	clinical sample	CRO	30	0	21.1	8.98	57.4408
78	1	clinical sample	PEN	30	0	21.1	9.2	56.3981
