# Supplementary material for: Surfactant-enhanced DNA accessibility to nuclease accelerates phenotypic β-lactam antibiotic susceptibility testing of Neisseria gonorrhoeae
Source: PLoS Biol. 2020 Mar 19;18(3):e3000651. doi: 10.1371/journal.pbio.3000651 (PMC7081974; doi:10.1371/journal.pbio.3000651)
Supplement: S6 Table — All nuc-aASTs were run with a 30-min ABX exposure and 3–5 min of TNP enhancement step. The internal isolate number and clinical sample name corresponds to the MIC values in S1 Table. The sample number corresponds to the clinical sample number reported in Fig 5D. The sample type refers to if the nuc-aAST results come from an assay run directly from the clinical urine sample or on the isolate prepared from that urine sample. Technical replicates are parallel nuc-aASTs run for each condition. The percentage accessibility is calculated from the qPCR measurements, and the error is propagated according to Eqs 2 and 3, as described for previous calculations. ABXs included PEN and CRO. ABX, antibiotic; CRO, ceftriaxone; MIC, minimum inhibitory concentration; nuc-aAST, nuclease-accessibility antimicrobial susceptibility testing; qPCR, quantitative PCR; PEN, penicillin; TNP, TERGITOL NP. (XLSX) [file pbio.3000651.s010.xlsx]

## Sheet: Sheet1
Duration ABX Exposure [min]	Duration Enhancer [min]	Internal Isolate or Clinical Sample Name	Sample Number	Sample Type	Technical Replicate	ABX	% Accessibility	% Accessibility Error
30	5	78	1	clinical sample	1	CRO	65.61	10.96
30	5	78	1	clinical sample	2	CRO	72.58	11.67
30	5	78	1	clinical sample	3	CRO	72.07	14.29
30	5	78	1	clinical sample	1	PEN	80.61	13.39
30	5	78	1	clinical sample	2	PEN	82.4	11.01
30	5	78	1	clinical sample	3	PEN	85.37	23.4
30	3	84	2	clinical sample	1	CRO	43.88	8.74
30	3	84	2	clinical sample	2	CRO	39.01	15.24
30	3	84	2	clinical sample	3	CRO	69.43	16.6
30	3	84	2	clinical sample	1	PEN	46.9	13.29
30	3	84	2	clinical sample	2	PEN	45.03	12.63
30	3	84	2	clinical sample	3	PEN	53.78	9.01
30	3	88	3	clinical sample	1	PEN	14.14	3.17
30	3	88	3	clinical sample	2	PEN	40.68	9.28
30	3	88	3	clinical sample	3	PEN	-24.83	7.27
30	3	93	4	clinical sample	1	PEN	-25.41	18.65
30	3	93	4	clinical sample	2	PEN	-18.37	7.75
30	5	78	1	isolate	1	CRO	73.45	2.52
30	5	78	1	isolate	2	CRO	75.8	4.38
30	5	78	1	isolate	3	CRO	71.81	2.41
30	5	78	1	isolate	1	PEN	75.85	2.52
30	5	78	1	isolate	2	PEN	81.53	5.01
30	5	78	1	isolate	3	PEN	77.52	2.69
30	3	84	2	isolate	1	CRO	46.16	1.46
30	3	84	2	isolate	2	CRO	39.57	2.37
30	3	84	2	isolate	3	CRO	43.22	1.31
30	3	84	2	isolate	1	PEN	57.17	1.93
30	3	84	2	isolate	2	PEN	37.29	2.83
30	3	84	2	isolate	3	PEN	46.29	1.18
30	3	88	3	isolate	1	PEN	2.28	3.42
30	3	88	3	isolate	2	PEN	6.26	3.6
30	3	88	3	isolate	3	PEN	7.34	4.24
30	3	93	4	isolate	1	PEN	0	3.66
30	3	93	4	isolate	2	PEN	10.7	3.76
30	3	93	4	isolate	3	PEN	19.15	5.06
