# Supplementary material for: Surfactant-enhanced DNA accessibility to nuclease accelerates phenotypic β-lactam antibiotic susceptibility testing of Neisseria gonorrhoeae
Source: PLoS Biol. 2020 Mar 19;18(3):e3000651. doi: 10.1371/journal.pbio.3000651 (PMC7081974; doi:10.1371/journal.pbio.3000651)
Supplement: S9 Table — Mean Cq is calculated from PCR triplicates and error is calculated (as described in main Methods) for PCR triplicates. Percentage DNA digestion is calculated for each clinical sample from the samples with and without DNase I. The error in the PCR measurements is propagated for calculating the error bar in the percentage digestion of the spike-in DNA. Data are shown in S2 Fig. Cq, quantitation cycle. (XLSX) [file pbio.3000651.s013.xlsx]

## Sheet: Sheet1
Clinical Sample identifier	DNase	Sample_Cq_mean	PCR error	percent DNA digestion	error percent digestion
A	FALSE	25.345	0.00185431	n/a
A	TRUE	31.1883	0.00185431	98.2583	0.00187287
B	FALSE	26.11	0.000263021	n/a
B	TRUE	30.78	0.000263021	96.0718	0.000389329
C	FALSE	26.7	0.000287049	n/a
C	TRUE	32.8875	0.000287049	98.6279	0.000287049
