# Supplementary material for: Surfactant-enhanced DNA accessibility to nuclease accelerates phenotypic β-lactam antibiotic susceptibility testing of Neisseria gonorrhoeae
Source: PLoS Biol. 2020 Mar 19;18(3):e3000651. doi: 10.1371/journal.pbio.3000651 (PMC7081974; doi:10.1371/journal.pbio.3000651)
Supplement: S10 Table — Data are plotted in Fig 2. ABX, antibiotic; R, resistant to ABX; S, susceptible to ABX. (XLSX) [file pbio.3000651.s014.xlsx]

## Sheet: Sheet1
Isolate	Susceptibility	time point (min)	Cq control	Cq treated	% accessibility	% accessibility error	p-value (isolate 15)	p-value (isolate 16)
15	S	15	19.2133	19.3	5.8304	3.01485	n/a	n/a
15	S	30	19.2567	19.22	-2.57411	2.59617	n/a	n/a
15	S	45	19.17	19.2433	4.95605	3.18228	n/a	n/a
15	S	60	19.09	19.2567	10.9101	3.45666	n/a	n/a
15	S	90	18.98	19.2767	18.5869	1.724	n/a	n/a
15	S	120	18.77	19.3433	32.7938	0.537903	n/a	n/a
16	S	15	19.24	19.3033	4.29497	2.76186	n/a	n/a
16	S	30	19.2367	19.1633	-5.21448	1.88302	n/a	n/a
16	S	45	19.0867	19.1433	3.85169	2.87939	n/a	n/a
16	S	60	19.0133	19.1633	9.87495	3.22593	n/a	n/a
16	S	90	18.82	19.1733	21.7227	1.36546	n/a	n/a
16	S	120	18.5367	19.2567	39.2903	1.66561	n/a	n/a
18	R	15	18.63	18.7433	7.55503	2.3398	0.478	0.194
18	R	30	18.6267	18.7167	6.04773	2.1269	0.011	0.002
18	R	45	18.6067	18.7167	7.34119	2.09762	0.339	0.165
18	R	60	18.57	18.65	5.39424	3.46994	0.123	0.177
18	R	90	18.39	18.4233	2.284	4.35453	0.004	0.002
18	R	120	18.3267	18.35	1.60433	3.15015	<.001	<.001
19	R	15	18.88	18.9733	6.26455	1.98494	0.845	0.373
19	R	30	18.9167	18.9733	3.85169	1.96197	0.027	0.004
19	R	45	18.9	18.9533	3.62929	2.78107	0.616	0.928
19	R	60	18.8167	18.9067	6.04773	2.96052	0.138	0.205
19	R	90	18.7033	18.7667	4.29497	2.06252	<.001	<.001
19	R	120	18.6067	18.77	10.704	2.34332	<.001	<.001
