# Supplementary material for: Surfactant-enhanced DNA accessibility to nuclease accelerates phenotypic β-lactam antibiotic susceptibility testing of Neisseria gonorrhoeae
Source: PLoS Biol. 2020 Mar 19;18(3):e3000651. doi: 10.1371/journal.pbio.3000651 (PMC7081974; doi:10.1371/journal.pbio.3000651)
Supplement: S12 Table — Replicate numbers refer to which biological replicate experiment the data are from. The PCR Cq is measured by qPCR (see Methods), and the mean of the PCR triplicates is reported. Eq 1 is used to calculate the percentage accessibility, and Eq 3 is used to calculate the percentage lysis. “Treated” indicates the isolate was exposed to an ABX; “control” indicates no ABX exposure. Data are used to calculate mean percentage accessibility for each isolate, which are plotted in Fig 4D and 4E and S3 Fig and shown in S4 Table. ABXs included PEN, CRO, and CFM. Susceptibility was indicated by S or R. ABX, antibiotic; CFM, cefixime; CHAPS, 3-[(3-Cholamidopropyl)dimethylammonio]-1-propanesulfonate; Cq, quantitation cycle; CRO, ceftriaxone; Ng, N. gonorrhoeae; nuc-aAST, nuclease-accessibility antimicrobial susceptibility testing; PEN, penicillin; qPCR, quantitative PCR; R, resistant to ABX; S, susceptible to ABX. (XLSX) [file pbio.3000651.s016.xlsx]

## Sheet: Sheet1
Isolate	Replicate	ABX	Susceptibility	Cq control (-CHAPS)	Cq control (+CHAPS)	Cq treated (+CHAPS)	% Accessibility	% Lysis
2	1	CRO	S	21.6613	22.2859	29.1845	99.1619	35.1384
2	2	CRO	S	20.8633	23.36	28.6367	97.4203	82.2814
2	3	CRO	S	21.47	23.3167	28.6433	97.5082	72.1966
2	4	CRO	S	21.31	22.9567	29.5267	98.9475	68.0623
2	5	CRO	S	20.8667	23.0467	28.73	98.054	77.9324
2	6	CRO	S	21.1367	24.2633	28.2	93.4695	88.5507
2	7	CRO	S	20.97	24.2233	27.9167	92.2697	89.5131
4	1	CRO	S	19.5167	22.7367	24.34	67.0884	89.2679
4	2	CRO	S	22.1251	22.5192	26.6388	94.2472	23.9026
4	3	CRO	S	20.8833	21.8033	25.2333	90.7217	47.1491
4	4	CRO	S	20.3867	21.1733	25.0567	93.2236	42.0318
5	1	CRO	S	21.9731	23.0984	26.6096	91.2294	54.1618
5	2	CRO	S	21.2767	22.9933	26.5	91.2019	69.5749
5	3	CRO	S	20.95	22.35	26.24	93.2548	62.1071
5	4	CRO	S	20.9033	24.1067	26.9133	85.7075	89.1432
12	1	CRO	S	22.0967	22.6984	26.1077	90.5879	34.1003
12	2	CRO	S	20.9	21.79	25.4967	92.3408	46.0386
12	3	CRO	S	21.3533	22.1933	26.5167	95.0049	44.1356
12	4	CRO	S	20.4367	21.12	24.7433	91.8854	37.7275
15	1	CRO	S	19.535	19.5833	23.2367	92.0524	3.29471
15	2	CRO	S	19.2	20.47	24.485	93.8146	58.534
15	3	CRO	S	18.675	20.25	24.33	94.0871	66.4357
15	4	CRO	S	18.725	19.8	23.655	93.0892	52.5329
15	5	CRO	S	18.56	19.88	23.39	91.2222	59.9465
15	6	CRO	S	21.0233	21.7067	24.73	87.7005	37.7275
15	7	CRO	S	20.5633	21.02	24.02	87.5	27.1332
16	1	CRO	S	19.32	20.34	23.6433	89.8703	50.6884
16	2	CRO	S	21.88	21.9433	24.36	81.2712	4.29497
16	3	CRO	S	20.5833	20.7533	24.0667	89.9402	11.1157
17	1	CRO	S	19.1333	20.7133	26.21	97.7852	66.5518
17	2	CRO	S	21.0833	24.09	28.4767	95.2194	87.5576
17	3	CRO	S	21.2833	24.8567	30.39	97.8408	91.5992
17	4	CRO	S	21.54	25.8633	30.7233	96.5565	95.0049
17	5	CRO	S	20.3467	24.5633	29.5833	96.918	94.6216
17	6	CRO	S	20.3667	25.2733	31.3667	98.5354	96.6661
17	7	CRO	S	20.12	24.8567	30.67	98.2217	96.2492
17	8	CRO	S	20.1733	25.3633	29.78	95.3178	97.2606
17	9	CRO	S	20.3433	25.44	30.67	97.3355	97.0775
17	10	CRO	S	20.0767	22	25.9867	93.692	73.6355
17	11	CRO	S	20.6567	26.02	29.92	93.3014	97.5707
18	1	CRO	S	19.2183	19.61	20.8267	56.9724	23.7751
18	2	CRO	S	21.2333	21.35	22.55	56.4725	7.76838
18	3	CRO	S	20.73	21.16	22.76	67.0123	25.7738
18	4	CRO	S	20.6833	20.9333	22.6467	69.5045	15.9104
18	5	CRO	S	20.41	20.53	21.66	54.3084	7.98123
19	6	CRO	S	18.9167	22.1733	22.6333	27.3014	89.5373
19	7	CRO	S	18.865	22.19	22.79	34.0246	90.0213
19	8	CRO	S	18.62	21.98	22.25	17.068	90.2604
19	9	CRO	S	18.515	22.735	22.72	-1.04514	94.634
19	10	CRO	S	18.83	21.925	22.68	40.7454	88.2966
19	11	CRO	S	21.6322	22.9338	26.1599	89.3127	59.4324
19	12	CRO	S	20.9167	21.5	24.5833	88.2016	33.258
19	13	CRO	S	20.4933	20.85	23.8133	87.1782	21.9033
20	1	CRO	S	19.1133	20.3333	25.8533	97.8207	57.0717
20	2	CRO	S	21.6467	23.37	29.3567	98.423	69.7152
20	3	CRO	S	21.05	23.3867	30.3533	99.2005	80.2033
20	4	CRO	S	20.7333	23.0833	30.35	99.3506	80.3854
20	5	CRO	S	21.12	23.7233	30.3933	99.018	83.5442
20	6	CRO	S	20.95	23.7367	30.8567	99.2811	85.508
20	7	CRO	S	20.7133	23.5433	30.82	99.3551	85.9368
20	8	CRO	S	20.6667	23.56	30.8233	99.3491	86.5408
20	9	CRO	S	21.02	23.7533	31.06	99.3684	84.9622
20	10	CRO	S	21.1867	23.9533	30.14	98.6271	85.3057
30	1	CRO	R	19.9	20.1833	20.4	13.9449	17.831
30	2	CRO	R	20.2033	20.7733	22.0067	57.4666	32.6383
30	3	CRO	R	21.9867	21.7133	22.5367	43.4865	-20.8597
30	4	CRO	R	21.53	21.6467	22.4733	43.617	7.76838
30	5	CRO	R	21.48	21.5267	22.43	46.535	3.18293
30	6	CRO	R	21.09	21.27	21.63	22.0835	11.7297
41	1	CRO	S	19.15	19.28	19.8667	33.412	8.61685
41	2	CRO	S	20.8767	20.9333	21.77	44.0064	3.85169
41	3	CRO	S	25.0967	21.28	22.17	46.0386	-1309.07
41	4	CRO	S	20.1433	20.5133	20.83	19.7077	22.6218
44	1	CRO	S	19.4867	20.42	23.68	89.5614	47.6353
44	2	CRO	S	21.6967	22.8033	27.1833	95.1973	53.5634
44	3	CRO	S	25.0367	22.44	26.99	95.7311	-504.887
44	4	CRO	S	21.3567	23.45	27.21	92.6188	76.5661
165	1	CRO	S	21.54	21.62	24.06	81.5716	5.39424
166	2	CRO	S	21.55	21.5033	23.5867	76.4031	-3.28757
2	1	CFM	S	21.6613	22.2859	25.3502	88.0447	35.1384
2	2	CFM	S	21.47	23.3167	27.0733	92.6017	72.1966
2	3	CFM	S	21.31	22.9567	26.9567	93.75	68.0623
4	1	CFM	S	22.1251	22.5192	23.7502	57.3986	23.9026
4	2	CFM	S	20.8833	21.8033	23.1467	60.5891	47.1491
4	3	CFM	S	20.3867	21.1733	23.0033	71.8735	42.0318
5	1	CFM	S	21.9731	23.0984	24.1609	52.1175	54.1618
5	2	CFM	S	21.2767	22.9933	24.34	60.6801	69.5749
5	3	CFM	S	20.95	22.35	23.64	59.1049	62.1071
12	1	CFM	S	22.0967	22.6984	23.3721	37.3098	34.1003
12	2	CFM	S	20.9	21.79	24.3433	82.9639	46.0386
12	3	CFM	S	21.3533	22.1933	24.1833	74.8261	44.1356
12	4	CFM	S	20.4367	21.12	23.3367	78.4862	37.7275
15	1	CFM	S	19.535	19.5833	20.1333	31.698	3.29471
15	2	CFM	S	18.725	19.8	24.365	95.7753	52.5329
15	3	CFM	S	19.2	20.47	25.005	95.6865	58.534
15	4	CFM	S	18.56	19.88	24.145	94.7988	59.9465
15	5	CFM	S	18.675	20.25	24.72	95.4877	66.4357
15	6	CFM	S	21.0233	21.7067	23	59.1993	37.7275
15	7	CFM	S	20.5633	21.02	22.2167	56.3718	27.1332
16	1	CFM	S	19.32	20.34	21.2367	46.2874	50.6884
16	2	CFM	S	21.88	21.9433	22.8033	44.9047	4.29497
16	3	CFM	S	20.5833	20.7533	22.34	66.706	11.1157
17	1	CFM	S	19.1333	20.7133	24.44	92.4463	66.5518
17	2	CFM	S	21.54	25.8633	28.01	77.4166	95.0049
17	3	CFM	S	20.3467	24.5633	26.9933	81.4435	94.6216
17	4	CFM	S	20.3667	25.2733	30.4867	97.3046	96.6661
17	5	CFM	S	20.12	24.8567	29.89	96.9464	96.2492
17	6	CFM	S	20.1733	25.3633	29.33	93.6039	97.2606
17	7	CFM	S	20.3433	25.44	30.0167	95.8093	97.0775
17	8	CFM	S	20.0767	22	23.3767	61.4892	73.6355
18	1	CFM	S	19.2183	19.61	19.9867	22.9785	23.7751
18	2	CFM	S	21.2333	21.35	22.16	42.9618	7.76838
18	3	CFM	S	20.73	21.16	22.0133	44.6496	25.7738
18	4	CFM	S	20.6833	20.9333	21.84	46.6584	15.9104
18	5	CFM	S	20.41	20.53	21.4033	45.4116	7.98123
19	1	CFM	S	21.6322	22.9338	24.7041	70.684	59.4324
19	2	CFM	S	20.9167	21.5	23.1733	68.6472	33.258
19	3	CFM	S	20.4933	20.85	21.9933	54.7288	21.9033
20	1	CFM	S	19.1133	20.3333	22.66	80.0656	57.0717
20	2	CFM	S	21.6467	23.37	27.41	93.9209	69.7152
20	3	CFM	S	20.7333	23.0833	26.7333	92.034	80.3854
20	4	CFM	S	21.12	23.7233	26.8467	88.5242	83.5442
20	5	CFM	S	20.95	23.7367	29.9433	98.646	85.508
20	6	CFM	S	20.7133	23.5433	29.6067	98.5046	85.9368
20	7	CFM	S	20.6667	23.56	29.4233	98.2822	86.5408
20	8	CFM	S	21.02	23.7533	29.8267	98.5149	84.9622
30	1	CFM	R	19.9	20.1833	20.27	5.8304	17.831
30	2	CFM	R	21.9867	21.7133	21.8667	10.0829	-20.8597
30	3	CFM	R	21.53	21.6467	21.79	9.45752	7.76838
30	4	CFM	R	21.48	21.5267	21.87	21.1782	3.18293
30	5	CFM	R	21.09	21.27	21.3067	2.50951	11.7297
41	1	CFM	R	19.15	19.28	19.39	7.34119	8.61685
41	2	CFM	R	20.8767	20.9333	21.89	48.4754	3.85169
41	3	CFM	R	25.0967	21.28	22.4233	54.7288	-1309.07
41	4	CFM	R	20.1433	20.5133	20.82	19.1492	22.6218
44	1	CFM	S	19.4867	20.42	21.3733	48.3562	47.6353
44	2	CFM	S	21.6967	22.8033	24.2633	63.6507	53.5634
44	3	CFM	S	25.0367	22.44	23.4567	50.5743	-504.887
165	1	CFM	R	21.82	22.1133	23.02	46.6584	18.3986
165	2	CFM	R	22.0467	22.87	24.2967	62.8011	43.4865
165	3	CFM	R	21.54	21.62	22.0933	27.9702	5.39424
165	4	CFM	R	20.68	20.8233	21.5433	39.2903	9.45752
166	1	CFM	R	21.3533	21.56	22.39	43.7471	13.3463
166	2	CFM	R	22.2933	22.9867	24.1667	55.8649	38.1577
166	3	CFM	R	21.55	21.5033	22.1467	35.9768	-3.28757
166	4	CFM	R	21.26	20.9633	21.68	39.1498	-22.8303
172	1	CFM	R	23.0167	23.7767	24.1133	20.8131	40.9504
172	2	CFM	R	21.0833	21.4233	22.12	38.3004	20.9959
172	3	CFM	R	21.1067	21.6467	22.1233	28.1364	31.2229
174	1	CFM	R	27.3133	28.1	28.3167	13.9449	42.0318
174	2	CFM	R	26.34	27.5067	27.2467	-19.7479	55.4551
174	3	CFM	R	23.3733	23.33	23.4267	6.48088	-3.0492
175	1	CFM	S	20.6633	22.3767	26.9967	95.9333	69.5045
175	2	CFM	S	20.33	22.0833	26.9267	96.5165	70.3384
175	3	CFM	S	20.8833	22.3667	25.82	90.8706	64.2339
176	1	CFM	R	21.51	21.8433	21.6767	-12.2462	20.6299
176	2	CFM	R	21.9533	22.6433	23.0867	26.4567	38.0146
176	3	CFM	R	21.8133	21.44	21.65	13.5463	-29.5342
179	1	CFM	S	20.5467	21.2667	23.5833	79.9269	39.2903
179	2	CFM	S	19.6233	20.22	23.2133	87.4421	33.872
179	3	CFM	S	20.9633	21.0767	23.0433	74.4157	7.55503
191	1	CFM	R	21.58	21.83	22.33	29.2893	15.9104
191	2	CFM	R	24.4867	25.1967	25.64	26.4567	38.868
191	3	CFM	R	21.31	21.14	21.4633	20.0779	-12.5058
