# Supplementary material for: Surfactant-enhanced DNA accessibility to nuclease accelerates phenotypic β-lactam antibiotic susceptibility testing of Neisseria gonorrhoeae
Source: PLoS Biol. 2020 Mar 19;18(3):e3000651. doi: 10.1371/journal.pbio.3000651 (PMC7081974; doi:10.1371/journal.pbio.3000651)
Supplement: S1 Data — A representative AST from one of the contrived samples using isolates was selected and the LAMP amplification curves from the first 100 positive wells are shown. These curves are plotted in Fig 6B. See also S2–S4 Data for the complete dataset used in Fig 6B. AST, antibiotic susceptibility test; LAMP, loop-mediated isothermal amplification. (XLSX) [file pbio.3000651.s018.xlsx]

## Sheet: Transposed Data
time	well 1	well 2	well 3	well 4	well 5	well 6	well 7	well 8	well 9	well 10	well 11	well 12	well 13	well 14	well 15	well 16	well 17	well 18	well 19	well 20	well 21	well 22	well 23	well 24	well 25	well 26	well 27	well 28	well 29	well 30	well 31	well 32	well 33	well 34	well 35	well 36	well 37	well 38	well 39	well 40	well 41	well 42	well 43	well 44	well 45	well 46	well 47	well 48	well 49
0.5	106.319	225.262	208.11	224.504	228.34	182.578	197.463	162.214	195.806	165.474	193.27	212.132	159.58	168.624	150.412	174.568	179.457	206.51	158.626	176.448	193.859	218.316	175.532	205.719	200.709	233.511	192.93	200.839	234.623	228.168	207.705	208.189	203.222	226.899	214.984	214.157	214.313	216.075	206.879	212.062	202.853	246.897	192.547	194.813	196.16	205.589	196.51	216.539	215.663
1	88.184	145.199	139.091	163.38	154.977	121.191	124.694	110.877	128.338	131.24	133.334	142.505	109.177	117.828	105.954	124.691	118.555	152.21	107.03	108.687	128.829	146.643	118.381	138.987	138.968	164.386	131.042	139.16	152.56	160.583	140.367	138.32	137.56	146.126	144.387	152.571	153.637	148.835	139.735	143.08	127.532	176.798	132.826	132.061	131.496	137.469	123.328	138.778	134.532
1.5	59.0289	60.2918	65.9244	94.8869	80.1149	52.4853	49.2826	52.6625	62.9258	73.1085	60.3098	72.9568	58.4489	65.6443	54.3429	63.3085	62.3699	74.967	52.555	46.4112	56.7455	76.027	57.8178	65.602	68.879	93.5336	63.3668	77.6474	59.9947	89.9585	61.4297	64.622	66.2966	58.951	63.6233	83.1444	83.7235	77.5016	66.5478	75.5937	56.2285	91.015	68.2055	62.2175	60.435	69.6665	54.5339	59.2298	54.702
2	36.6025	2.2365	24.1355	38.0039	29.5933	7.93825	6.39845	13.3103	28.2357	17.48	8.09047	30.6779	22.595	23.8766	19.369	14.0691	25.7482	32.9886	19.2958	12.5844	13.7543	32.2297	21.2908	13.4786	19.4796	46.2469	21.1012	30.9851	2.12357	41.3364	11.463	22.6081	21.3668	11.2189	9.50253	31.4602	35.5633	26.2258	13.6462	28.9099	18.1548	32.8946	24.1215	13.8222	13.8003	25.6318	14.6053	10.3063	10.74
2.5	20.2558	-18.1581	6.92944	5.4613	11.7592	-4.85455	-6.24789	5.03064	16.7423	-6.87554	-7.84217	12.8425	1.36836	-0.182338	3.11383	-12.4614	10.1038	24.8515	5.97253	2.08972	2.94756	8.8255	10.7882	-10.8412	-1.32877	22.9248	10.1022	8.58886	-12.53	15.7181	-4.05734	15.0062	5.38848	0.674626	-11.881	8.26421	12.0835	2.10317	-7.01171	6.36679	11.3932	8.82574	6.23549	-2.48876	-0.0506673	8.83108	0.179579	-10.1422	-5.59658
3	6.76611	-11.7872	1.31319	-1.61181	4.91351	-1.56729	-10.2405	11.3051	9.34583	-6.82671	-5.34785	3.49467	-8.18253	-7.95734	-6.61208	-17.8785	14.0228	21.1143	-0.159201	-1.84667	2.28939	-3.80006	7.52372	-18.3388	-8.18672	8.8195	8.2765	3.54735	-11.5498	1.80828	-3.79418	13.4552	1.68309	2.92249	-12.744	1.0763	6.27917	-6.61051	-4.648	1.39431	10.996	3.30365	1.14379	-2.2827	-0.590436	3.50203	-0.709769	-7.35927	-4.86623
3.5	-5.03593	-1.71895	1.97273	3.57718	-3.85982	0.0879822	-5.19588	16.184	5.25695	1.23771	-2.22605	2.0387	-2.59644	-4.48842	-6.39564	-8.23119	15.1894	16.8111	0.870679	-0.881012	6.68087	-4.63484	3.57777	-14.5143	-12.0856	1.80144	4.92902	3.48844	-5.76175	-1.64389	-0.0823552	8.88461	1.64018	-2.1509	-7.07853	-0.95465	3.10494	-8.97085	4.96338	7.26096	5.01591	1.78636	-1.32633	0.981177	-0.667773	2.6556	4.86446	7.76283	3.1178
4	-6.98954	-0.17544	1.29709	2.17265	-2.45815	3.14526	8.39799	5.26984	1.88663	0.42223	-0.480161	1.61907	8.09425	-5.38684e-05	4.47005	11.9986	3.08459	0.0444799	1.66189	-0.425882	9.88301	0.378327	2.20878	-3.22674	-5.55085	-4.6458	3.05761	4.8619	2.47238	-0.276014	3.1306	2.97147	2.25892	-7.42247	-5.45225	0.204482	-4.02302	-3.55088	8.17627	6.78876	-2.07204	6.20675	-0.24321	1.95686	-0.766143	1.42059	9.44029	12.2515	7.24688
4.5	-1.02391	1.4036	1.27161	-2.75814	4.28675	4.81434	10.4167	-11.2242	-3.81263	-0.901085	-1.23572	-1.11227	12.0614	1.91213	9.65927	18.0492	-10.7079	-19.766	-0.117282	0.566699	2.96029	5.13483	0.894324	12.2741	5.68626	-8.28389	0.413601	0.804181	7.65183	-0.0175174	4.00404	-4.14879	-0.344362	-3.35388	-1.1076	0.520982	-4.22826	4.60406	0.914101	-1.06179	-6.95915	8.14752	2.76727	3.02757	2.02485	-0.605675	5.69731	3.56358	3.72927
5	2.05187	6.42469	0.390665	-2.58873	-0.136199	1.28875	3.10703	-15.1896	-7.64318	4.99092	2.82957	-3.25144	2.06036	4.88502	2.86525	3.78881	-16.306	-19.5157	-1.19915	0.806534	-8.42936	4.46784	-5.98335	16.1718	10.047	-3.71213	-6.95513	-5.32434	5.96296	0.509207	-5.64753e-05	-9.74553	-2.34784	4.57767	10.4508	-0.542968	-0.613197	7.60074	-6.68552	-6.38792	-5.88224	-2.19524	1.74848	0.825357	0.794525	-3.20783	-5.40943	-8.18267	-1.67335
5.5	4.23141	5.85329	-6.24529	1.20885	-2.7461	-7.76905	-6.48534	-6.34515	-5.03359	1.07694	6.46021	-2.78873	-11.437	5.64866	-3.98685	-7.72692	-5.28295	1.31183	-1.05694	1.78033	-13.3842	-1.5461	-8.22124	7.63396	10.0899	6.02087	-9.72159	-7.37753	1.22437	-0.380061	-3.25805	-11.4169	-2.88998	5.42709	15.9316	-0.304148	-0.519629	6.92744	-2.72023	-7.99432	-1.09847	-17.249	-4.08999	-4.50826	-0.795025	-3.76472	-13.8829	-8.03601	-7.55437
6	8.74414	-2.02899	-12.3894	4.8058	-11.4995	-20.7557	-8.74809	11.3793	2.41532	-2.32282	10.7489	-1.44313	-8.67626	-0.154649	2.31639	-2.58851	10.358	13.7598	2.18498	-1.60458	-10.0403	-0.425768	-5.63309	0.452663	7.43543	16.3835	-7.72751	-7.30081	1.80553	-1.72322	0.195267	-16.8361	-2.99904	-3.1902	9.81686	2.03557	-1.9032	4.0276	8.3184	-0.349328	1.20075	-22.306	-9.15263	-12.1192	-4.47625	1.14197	-13.4445	-0.400704	-14.2929
6.5	7.80752	-10.6086	-5.61559	4.28775	-22.0782	-26.4026	-7.20278	25.6677	8.24596	-15.2382	8.72308	1.02158	4.2285	-9.53726	13.6729	7.12255	17.1834	7.04345	4.5034	-5.21588	-1.23933	6.49744	-6.56955	5.2154	2.3455	20.3068	-5.47928	-6.93348	6.14709	-4.12143	0.810611	-16.5778	-2.9437	-9.65062	-1.52017	2.02557	0.476483	4.00209	10.7013	10.6473	3.47548	-13.3418	-13.3487	-13.9666	-7.94908	8.4599	-9.80214	2.73735	-16.2081
7	-1.56462	-9.48478	2.72242	5.19979	-26.9896	-26.8105	-9.48838	21.2215	13.6242	-22.0037	9.35519	0.400111	11.7339	-7.76583	14.4672	11.4501	14.0552	5.96166	6.14066	-7.03483	10.3262	9.47619	-7.01677	14.1987	-1.70549	12.1694	-6.31626	-7.24834	5.90162	-2.6171	-7.64333	-8.83224	-6.24705	-12.5788	-7.71544	-7.86159	5.35416	8.69188	3.98996	9.5902	8.91336	4.59541	-6.74687	-11.2811	-1.76559	21.2766	-0.790559	3.41408	-16.1741
7.5	-7.02992	-4.42816	5.69096	8.06083	-20.5573	-20.9149	-12.4108	8.85726	27.6262	-11.3554	20.9718	-1.75815	11.4108	-0.0832279	19.1786	17.8026	3.35495	13.8001	16.3023	-9.35185	14.8432	11.6784	3.72798	22.7524	-0.0722813	4.14282	-5.46038	-9.92982	-1.34759	7.34181	-16.9234	-4.83477	-13.9737	-11.0147	-3.63233	-11.6397	9.65026	5.86037	1.08351	5.18626	16.5435	15.3613	11.2684	-8.81079	4.01807	42.9973	16.8725	4.97414	-16.5612
8	-12.7212	-7.88336	6.34809	10.6457	-3.9372	-7.52898	-11.8365	-1.09786	68.3488	7.90556	45.2571	-0.119124	7.01251	-0.272004	43.3898	21.803	-13.3031	10.1836	38.9383	-8.8914	4.90664	32.5478	22.8519	43.0745	2.29054	10.84	4.56163	-11.0869	-6.78051	20.1184	-12.2738	-3.43693	-11.2601	-8.21968	7.44494	4.15359	9.76175	3.76124	-3.63243	1.53338	19.9018	18.3416	37.9742	-7.83953	2.75519	73.068	50.4721	1.06125	-10.9369
8.5	-24.5072	-4.08236	3.4698	11.6838	7.73887	-8.55987	-3.58146	-11.1629	134.405	14.9534	81.5542	4.19934	3.51343	2.3133	78.6158	45.3105	-24.403	-0.0847338	71.5129	-2.93685	-2.10389	82.2575	44.9842	90.9826	-0.262033	15.1457	15.5325	-6.94835	-5.51636	27.0435	-2.22479	-1.65429	-1.0952	-9.22259	31.7553	37.7133	12.7664	6.89032	-7.74778	5.36811	20.4911	18.9198	78.5385	-7.87972	3.31845	114.057	106.355	-4.46937	-11.9861
9	-25.2983	14.9524	1.76523	15.1066	10.5388	-15.0908	6.51381	-22.878	202.583	15.5908	134.587	3.80156	4.01172	6.41434	130.704	100.616	-11.2566	-3.86274	101.459	-1.07176	5.46085	147.716	74.8785	156.126	-6.82753	12.1642	22.3848	-0.374459	-0.0560115	40.1797	0.111466	1.79289	6.49306	-7.60812	70.4836	86.7045	19.1098	6.37204	-3.74234	18.5243	22.4479	10.8694	135.247	-0.734383	5.37069	160.169	175.11	-4.57349	-24.0812
9.5	-5.32667	17.8591	0.754911	31.557	22.457	-7.02034	1.95162	-24.6053	267.636	20.3942	206.731	7.28044	18.4178	6.08202	200.716	172.58	13.942	-10.6198	132.277	4.39059	11.0294	215.765	109.772	209.331	-5.42715	9.89835	30.9619	7.69819	12.7004	72.1473	-7.10728	7.86742	21.0266	-2.41135	112.491	151.162	19.076	-2.79216	1.58102	19.1904	26.3793	-3.84181	201.951	24.1486	0.498409	204.426	230.462	-1.18302	-33.7379
10	17.5756	5.19115	0.655962	69.3225	35.0795	24.0979	-6.10703	-11.7217	335.217	28.935	273.657	13.1926	53.4417	14.3763	268.346	249.431	22.2774	-17.9332	174.975	17.966	7.71053	278.949	153.75	247.955	4.68522	10.0734	57.1269	17.7405	43.4265	129.007	-12.8177	11.7719	56.6712	-0.40125	154.364	224.191	17.271	-5.42366	5.47502	7.50728	37.6309	-3.0479	261.613	73.7843	-7.95814	251.557	267.487	-2.42039	-28.6826
10.5	29.4828	-0.976267	3.49266	124.848	31.6858	81.1795	0.957398	-0.929878	393.517	30.0571	321.081	21.0741	106.583	45.0337	318.719	316.479	16.5455	-9.10211	223.34	40.0476	-0.521683	331.837	203.62	280.79	27.9332	10.8832	108.527	34.3473	99.6445	201.878	-4.45621	24.2092	114.499	-1.72109	199.019	290.317	20.4386	15.1129	10.3608	5.67875	62.1266	8.03776	298.385	135.775	-10.4715	293.745	298.234	-4.10079	-22.2122
11	29.0225	9.77329	2.65556	181.763	21.4754	149.246	10.4927	5.21816	429.661	26.4406	356.843	27.4729	170.675	85.6763	352.059	368.487	10.7818	-3.46721	278.008	79.4904	-8.80795	371.993	249.022	306.6	70.7935	9.12344	164.326	71.3604	174.134	261.539	6.63257	61.1334	189.97	-3.05112	239.198	344.642	24.0987	49.3929	20.5111	13.2711	101.435	24.8447	324.542	201.475	-3.38723	322.745	332.289	1.52187	-21.8711
11.5	21.1276	22.8187	3.16769	233.651	19.9642	215.436	12.446	9.07692	445.213	22.0167	401.288	33.1133	237.473	132.562	377.888	412.1	11.7664	-6.13112	337.73	136.451	-12.7796	400.606	289.66	335.405	124.322	10.0922	210.971	132.499	246.662	301.531	7.5818	116.508	259.708	-6.44764	274.571	383.551	32.3895	86.8078	28.9942	17.6506	151.239	60.3389	345.988	256.331	11.8988	346.509	370.776	13.7632	-21.0922
12	11.2788	19.7414	4.57198	286.33	22.1438	280.764	11.9504	7.52042	457.17	11.2477	443.869	43.8091	293.405	186.179	399.123	456.665	14.9796	0.496353	380.089	201.85	-5.98603	428.255	315.447	384.388	174.97	16.8059	250.316	194.736	309.508	334.344	1.34655	175.398	305.983	-11.5718	303.184	416.474	54.9312	124.858	32.3844	20.7342	202.835	121.968	366.596	294.019	24.8169	375.331	404.104	43.061	-19.9176
12.5	-2.04936	6.18264	3.05935	330.298	20.7521	339.139	17.4855	3.97184	483.54	9.29443	477.327	62.8798	336.882	235.394	432.295	498.448	25.5505	14.9627	405.94	256.57	7.262	448.583	327.122	424.236	210.558	24.456	281.002	235.708	367.912	368.368	-0.490844	224.368	347.061	-12.0662	328.241	448.392	95.4401	169.406	36.8794	29.5637	243.466	192.217	399.996	325.113	23.7728	411.23	429.296	88.8592	-19.1709
13	6.01581	-0.353185	14.5614	353.44	25.9995	372.855	26.9677	4.1299	528.958	31.51	511.536	103.48	370.079	267.996	477.573	525.884	53.8736	23.1323	433.278	287.24	19.6349	468.912	340.682	439.082	237.074	34.5688	302.613	265.751	415.531	409.155	2.67685	262.735	395.358	-3.13381	355.137	477.885	158.552	214.877	62.7861	52.3165	277.631	262.068	433.831	355.8	12.5984	447.116	455.211	141.574	-13.4978
13.5	53.1432	2.70175	36.1709	368.54	37.204	390.265	54.636	1.74365	567.271	47.2681	545.721	157.588	393.333	294.16	508.769	542.977	106.406	14.0261	466.518	300.135	29.53	490.902	370.764	453.989	264.737	41.9196	318.88	297.967	447.882	440.808	7.82077	298.653	436.779	6.79342	375.244	498.379	227.835	260.343	110.085	97.0933	310.913	318.273	453.147	377.776	7.50551	476.445	487.188	197.121	-4.47258
14	98.6818	7.52256	61.2145	385.11	36.6651	411.941	106.349	1.65981	583.982	37.1853	569.132	212.415	422.226	319.08	520.313	554.279	168.836	1.30375	495.744	324.958	28.7462	505.349	400.232	477.428	287.627	32.2331	337.136	327.026	467.596	453.008	16.9785	329.386	468.459	9.92178	391.623	508.398	283.914	301.19	165.122	162.03	339.925	359.463	471.747	391.173	14.8012	495.04	515.406	246.884	1.60809
14.5	128.284	6.05658	98.4918	411.248	33.1291	442.34	170.947	11.9248	597.885	18.0207	584.22	261.308	455.414	348.953	523.047	582.982	233.652	14.1716	516.245	355.459	19.5218	517.658	414.781	495.035	313.576	27.4885	358.071	349.069	489.234	471.51	22.4452	347.251	498.668	11.0941	417.552	524.845	324.997	333.768	219.591	231.184	365.726	397.731	491.288	411.824	26.7346	512.461	532.146	292.35	7.77787
15	146.908	10.5549	157.334	439.878	33.3971	470.716	235.136	23.9791	611.56	9.81917	611.239	298.418	475.049	382.771	531.482	612.434	294.943	35.3054	531.709	374.783	13.1389	535.261	422.355	508.889	339.931	28.2503	377.039	368.167	512.979	497.497	12.4109	362.677	523.388	7.15885	446.417	548.761	355.712	365.886	263.158	281.685	379.505	431.758	501.387	436.693	47.7448	533.591	546.869	334.56	12.8975
15.5	156.562	23.29	222.931	460.565	31.111	501.618	291.919	34.7996	622.966	8.75296	656.715	326.296	483.458	415.301	553.362	614.776	319.795	32.5696	544.444	392.403	15.2504	556.946	427.26	516.303	364.649	24.8247	394.735	389.274	534.972	526.757	1.49176	387.009	539.719	-2.98454	464.593	568.608	380.515	398.085	300.818	318.232	386.644	459.461	507.889	453.016	84.9026	551.318	570.272	371.954	8.28036
16	165.459	22.1116	278.118	484.846	30.1035	533.113	341.621	44.1026	634.308	7.5752	697.751	362.329	497.015	440.345	567.541	619.474	323.876	15.269	552.821	408.252	20.9605	571.183	431.9	518.326	389.988	21.6335	418.295	408.457	548.003	556.447	8.05178	409.843	560.043	-10.9805	477.771	587.292	403.016	427.311	331.408	348.799	400.749	488.968	521.378	466.989	130.977	568.001	591.146	405.742	8.0178
16.5	188.336	13.2703	324.155	512.342	36.4712	552.56	377.621	45.6395	639.481	21.532	720.085	387.436	514.266	447.852	579.088	623.397	357.333	-5.84039	567.442	415.994	20.1783	575.166	441.915	525.112	410.954	22.2414	436.045	426.765	560.094	576.619	18.893	420.7	598.332	-7.76959	499.273	610.279	425.439	448.888	350.255	373.37	423.801	516.179	537.987	481.698	168.688	582.069	606.113	434.815	12.9663
17	205.668	14.3682	365.964	528.747	49.2776	561.23	398.27	39.0555	640.633	36.1683	732.525	407.469	537.676	447.197	584.281	622.542	412.719	-2.45829	579.228	426.023	14.5724	571.42	460.485	535.085	422.152	21.4182	447.855	440.548	570.668	583.983	17.1095	428.322	635.442	3.05785	523.307	628.364	450.131	461.791	371.521	395.322	445.355	540.791	553.296	488.987	198.302	600.916	618.211	452.556	12.2137
17.5	214.686	25.4084	402.734	535.464	72.443	571.01	410.892	34.6316	651.638	46.703	741.009	431.084	547.039	456.718	579.379	628.608	444.905	23.7941	587.785	442.009	15.6916	571.115	477.478	549.377	427.761	26.4312	465.594	445.525	579.659	589.111	16.8651	438.367	650.711	11.9803	542.17	633.976	470.848	469.56	398.881	420.101	460.59	568.038	554.712	500.37	225.544	618.625	637.74	466.661	7.39013
18	229.434	36.8877	442.726	542.267	108.302	577.216	431.901	37.2343	670.631	45.516	743.999	443.255	548.242	471.388	578.82	638.368	456.558	50.8455	589.551	457.076	24.0658	582.008	478.576	564.866	435.644	37.7087	486.739	456.68	594.626	605.223	18.5221	454.176	657.142	13.3948	547.98	635.038	484.937	483.658	429.398	448.607	474.773	583.631	550.966	514.425	257.713	628.946	663.465	495.927	4.29435
18.5	247.768	41.909	472.588	550.85	145.594	578.122	457.037	42.7238	687.554	32.5922	753.767	448.456	553.649	484.006	595.815	645.016	474.031	80.6015	602.771	473.468	42.8283	596.508	472.386	568.983	455.205	51.9623	504.976	479.216	610.9	624.342	19.4953	472.116	670.571	12.5211	547.412	642.605	491.92	496.663	459.996	471.838	482.063	590.435	562.221	522.226	292.606	632.355	680.357	532.507	7.57179
19	268.546	38.8736	490.103	569.793	184.805	579.04	471.243	38.3256	692.634	27.6432	771.096	465.708	559.715	495.839	607.594	644.632	493.434	126.728	629.152	490.413	77.0959	602.207	478.797	571.596	471.528	73.2822	517.53	497.578	621.162	630.865	14.2063	488.932	685.406	24.1113	552.51	654.884	496.515	503.423	481.059	485.737	489.068	606.609	576.479	525.291	319.311	634.249	678.797	549.949	14.7949
19.5	273.535	31.1433	510.508	588.152	226.227	589.321	476.352	23.5431	688.31	27.0621	781.206	490.429	563.467	512.448	600.506	640.62	506.887	184.125	635.075	503.275	128.831	596.844	490.767	575.6	471.143	100.842	521.867	510.812	630.431	628.214	10.5202	501.651	699.747	37.96	560.221	665.495	500.209	509.124	493.246	500.525	496.741	628.114	572.541	529.763	336.636	636.967	682.491	557.016	21.8724
20	264.615	27.0681	528.243	594.263	254.143	606.473	487.822	22.0804	679.465	32.1159	789.615	501.548	573.03	520.67	607.378	637.294	510.709	249.974	635.672	508.275	184.993	588.637	498.326	587.276	468.058	131.61	518.371	519.704	638.263	628.609	16.9897	506.122	717.116	36.6704	571.176	670.214	505.555	519.985	509.611	510.918	503.794	644.912	563.809	537.132	339.672	644.621	700.135	566.166	34.0805
20.5	266.754	29.7645	548.498	601.26	279.461	615.64	505.854	37.4827	684.369	39.4049	795.955	508.095	585.151	512.724	633.495	639.478	512.287	306.337	643.461	509.612	234.648	577.678	505.523	601.854	477.895	165.628	510.035	524.773	645.322	638.675	26.6704	508.57	732.506	26.7289	590.471	672.658	512.917	528.414	526.121	511.596	506.946	655.452	565.619	546.149	342.603	655.487	712.426	580.808	63.4687
21	283.755	38.0047	571.035	611.279	302.575	618.076	519.974	50.9129	703.281	33.0121	791.364	520.128	594.577	509.403	640.841	643.801	519.02	325.243	642.343	509.965	279.926	575.981	513.991	612.329	493.759	193.4	504.51	535.745	651.711	645.108	26.9401	512.614	754.228	21.4737	614.975	678.806	518.153	541.334	537.534	525.917	511.237	659.772	578.032	548.59	355.808	673.056	714.661	598.799	111.053
21.5	303.016	53.8179	594.123	614.464	314.516	627.825	526.912	55.1715	722.891	28.9265	771.761	537.048	599.114	516.89	629.539	639.656	523.896	307.177	628.471	505.207	312.916	587.711	506.457	607.778	506.897	215.275	512.939	557.51	659.564	651.548	22.0513	517.385	775.496	20.7651	627.385	687.15	521.234	556.614	535.082	548.714	516.242	660.347	596.477	546.372	373.661	691.35	722.819	611.882	168.884
22	320.994	83.2794	607.023	618.026	314.397	636.058	527.851	48.0905	737.219	28.879	767.324	553.552	600.952	529.825	632.674	633.314	522.479	302.083	621.054	502.328	339.932	600.039	495.253	602.629	516.517	243.72	533.483	571.038	670.183	668.027	20.5868	522.744	791.518	22.2326	629.852	697.427	519.066	561.832	534.194	554.73	518.848	661.051	610.707	545.647	384.73	702.361	734.289	624.597	214.74
22.5	328.373	114.453	616.842	627.758	319.776	638.423	530.727	48.6845	753.346	22.9286	784.72	561.963	601.294	543.483	642.681	636.338	521.502	329.473	617.208	509.287	355.508	609.625	509.559	611.391	520.997	267.607	542.919	569.217	683.993	676.083	24.8396	526.735	793.138	29.8307	629.783	701.526	522.291	563.581	545.084	554.708	520.711	664.109	615.633	550.715	390.643	706.116	738.838	633.079	243.897
23	309.709	149.175	633.543	634.465	329.085	642.056	539.291	67.7682	755.35	-2.4432	804.867	560.858	601.353	548.281	651.352	652.774	533.873	362.474	618.826	520.362	366.859	617.634	532.546	624.012	524.065	280.009	542.703	572.304	696.598	672.26	36.6708	535.88	789.246	34.0429	634.366	700.958	535.024	570.62	556.256	568.972	527.342	681.646	612.527	555.994	398.163	705.028	741.006	635.979	266.175
23.5	292.183	189.406	645.525	637.944	327.39	646.897	554.859	105.364	747.562	-6.27812	818.195	563.589	604.357	554.746	671.923	678.909	555.056	397.049	631.032	520.701	384.196	622.099	540.476	629.576	535.498	285.515	552.537	591.56	703.416	675.549	53.1729	547.889	797.25	33.1647	648.447	702.942	549.388	576.733	566.121	582.012	537.409	707.03	603.572	559.644	401.971	709.665	748.38	652.662	283.949
24	307.61	231.316	656.847	639.702	329.954	647.188	575.087	156.251	747.249	37.0561	825.853	568.233	613.568	562.712	680.464	695.93	567.322	426.313	640.457	520.747	400.563	619.383	539.465	627.974	542.321	291.077	561.341	602.035	702.61	687.827	77.6558	557.712	811.357	32.9713	665.347	706.124	557.432	579.742	575.02	583.217	539.124	716.242	592.947	561.427	398.129	717.739	761.17	673.861	296.643
24.5	332.441	263.59	679.852	644.961	343.306	647.448	591.97	200.522	759.503	103.074	833.067	576.322	612.284	563.88	666.538	686.667	561.745	426.749	639.408	530.023	400.874	615.318	539.875	627.657	543.67	299.408	561.662	591.747	696.054	697.906	111.667	567.508	823.232	40.9263	680.122	707.127	560.834	581.484	578.335	572.898	539.868	710.194	588.763	564.14	400.098	718.734	775.189	686.532	303.967
25	338.617	282.222	701.98	650.15	357.23	647.872	590.995	229.121	770.76	162.861	832.007	582.917	605.683	567.007	655.019	677.25	557.284	403.798	641.778	539.785	403.157	619.531	543.614	631.051	542.822	310.271	559.861	591.551	695.61	696.965	146.233	576.231	829.947	64.6828	690.84	710.729	559.516	586.943	582.257	568.008	545.819	710.791	595.322	563.659	409.391	717.817	776.762	694.151	316.308
25.5	338.778	300.386	704.93	651.469	363.863	649.753	592.056	249.422	768.603	209.633	836.593	584.212	605.623	575.027	659.117	689.734	551.758	398.519	645.74	545.226	418.23	626.915	541.992	630.525	537.394	323.879	560.792	606.113	700.463	690.931	181.602	579.424	829.2	113.138	695.543	712.335	546.28	585.612	595.203	581.487	544.955	716.785	602.609	565.65	420.28	720.41	771.764	708.684	337.548
26	323.529	314.648	705.013	656.965	362.871	662.657	603.433	270.453	768.882	233.052	846.584	586.642	616.152	591.532	669.808	694.876	546.176	428.549	646.651	548.552	436.932	628.546	539.101	630.147	533.057	333.243	569.501	619.966	709.068	697.178	217.493	586.378	833.925	160.402	702.226	710.37	539.92	574.165	606.956	587.061	544.061	737.124	600.304	571.217	430.512	728.313	774.792	719.564	356.646
26.5	303.138	310.428	717.911	660.812	365.006	672.274	603.934	298.959	776.329	239.615	839.31	591.679	630.846	597.489	677.552	683.595	553.534	459.209	652.447	554.889	446.644	622.098	546.186	640.415	536.465	332.662	574.846	628.697	716.328	710.557	246.08	592.575	835.996	198.17	710.31	713.674	552.183	571.939	607.907	588.835	547.454	760.422	605.733	569.729	435.722	739.167	783.087	712.762	365.657
27	304.591	303.643	737.602	659.723	377.651	664.423	595.294	326.969	776.268	242.15	826.644	594.9	636.677	585.15	694.837	674.747	562.087	464.601	651.249	559.447	449.859	618.763	561.695	648.832	544.513	320.22	577.574	633.469	718.132	721.302	263.961	589.252	824.538	230.208	723.494	727.52	559.46	581.431	606.888	600.845	552.771	777.943	624.153	569.265	438.341	745.241	787.917	708.067	372.361
27.5	328.785	309.637	749.265	653.26	387.428	653.737	583.667	346.63	767.848	243.062	829.73	593.479	638.984	571.585	702.4	661.484	559.198	455.569	643.938	563.532	454.869	630.801	564.58	647.041	548.642	312.911	583.797	634.468	718.262	722.291	279.566	588.238	819.087	248.636	737.483	738.26	557.969	592.258	607.998	613.174	566.595	774.801	636.394	577.907	445.682	748.836	788.255	723.417	385.402
28	356.982	323.182	755.089	643.858	381.881	658.842	574.28	352.681	759.679	253.968	847.028	593.379	644.697	565.884	691.472	657.863	556.142	451.111	625.83	571.341	465.608	643.37	562.215	638.68	546.636	312.273	585.827	636.114	725.981	715.08	301.431	591.329	841.485	251.924	745.848	737.776	560.136	595.878	603.455	610.442	572.665	754.067	632.744	579.195	455.581	743.342	783.092	738.793	395.747
28.5	374.395	322.728	765.823	642.387	372.804	665.367	581.388	363.838	753.798	287.405	865.019	602.02	647.875	569.459	676.467	661.198	556.743	440.214	606.546	574.153	470.788	650.38	573.933	633.118	544.229	320.706	576.793	638.238	738.508	713.587	314.889	591.266	862.992	255.883	745.964	738.98	563.176	594.037	612.101	600.094	561.183	741.739	625.192	571.956	458.658	736.703	785.237	741.644	393.671
29	384.518	322.101	769.899	655.039	372.768	665.099	593.458	386.274	744.851	330.545	866.706	611.621	641.212	581.381	672.163	649.399	559.666	429.961	605.997	567.875	466.313	652.857	582.804	632.914	539.247	329.118	562.034	635.215	745.206	719.438	324.295	593.224	863.631	271.98	741.577	743.475	563.614	598.49	625.589	595.523	552.95	743.511	620.394	568.397	462.927	734.196	796.327	743.234	394.21
29.5	381.353	325.601	761.935	669.5	377.635	662.211	601.273	397.914	741.869	361.948	863.695	607.466	629.682	598.126	676.903	631.745	568.057	410.474	618.128	566.92	466.942	649.634	582.227	641.245	540.579	335.829	562.725	634.67	733.853	722.822	336.822	595.909	858.603	288.241	742.476	740.798	573.883	608.316	620.076	602.141	559.987	751.5	623.085	573.158	468.371	739.349	798.927	750.14	410.06
30	369.842	325.95	752.238	665.028	386.601	660.726	615.033	392.257	749.382	370.029	855.213	596.953	626.056	599.962	677.616	641.726	571.287	395.613	618.726	569.097	476.213	636.825	574.862	659.896	546.091	339.798	583.316	640.404	717.343	725.845	348.198	606.198	860.166	298.565	753.313	734.309	574.179	608.282	613.896	617.291	569.546	762.346	630.579	577.192	472.252	745.423	796.333	759.452	424.71
30.5	378.859	334.003	749.535	659.263	391.216	657.957	621.307	405.196	754.533	349.436	842.666	595.879	636.271	590.475	676.677	668.386	564.658	400.036	622.139	563.387	486.249	628.424	566.268	676.775	547.022	337.713	594.221	637.488	715.879	731.312	351.69	615.205	856.983	301.367	767.991	730.847	568.874	606.8	616.507	633.481	570.812	771.101	630.356	575.122	477.578	749.605	796.357	765.238	427.41
31	388.32	344.737	756.344	670.427	393.615	651.771	618.735	418.195	753.64	323.328	835.298	610.997	654.365	582.235	677.994	683.212	553.494	419.411	630.36	563.801	486.536	630.869	563.968	676.954	546.946	337.067	591.641	634.572	730.816	729.118	358.403	605.552	844.309	313.214	776.33	730.492	574.844	613.647	622.952	636.432	571.807	776.102	624.549	584.225	480.066	755.561	801.442	769.774	426.25
31.5	381.564	345.328	762.843	674.71	402.834	642.802	622.089	398.848	754.494	314.917	832.712	628.137	655.034	586.928	667.881	673.589	555.06	444.218	640.964	574.729	477.943	635.612	564.663	667.449	545.666	341.211	592.629	643.597	741.398	714.349	366.689	605.69	844.152	334.894	781.802	737.498	584.263	616.321	626.81	624.757	570.161	778.298	626.493	596.147	483.033	762.067	809.763	771.559	429.073
32	376.55	342.386	757.797	672.49	413.409	633.826	626.51	386.26	759.693	321.9	832.992	640.519	641.579	587.514	657.112	657.666	554.273	454.156	637.041	576.05	473.58	641.273	571.142	659.787	540.241	345.462	603.8	659.921	740.871	700.667	369.556	614.805	858.232	334.87	776.357	747.136	585.224	610.517	628.085	613.279	557.775	777.11	633.321	594.121	488.763	771.208	809.834	777.137	423.701
32.5	386.133	348.819	757.07	678.693	414.472	634.588	616.74	391.669	762.589	324.564	840.685	656.072	641.836	586.344	665.975	654.191	552.34	458.636	625.536	568.204	480.246	641.399	582.66	656.966	540.811	351.945	608.247	667.759	740.284	706.992	368.352	613.962	860.732	319.472	765.058	742.445	580.487	608.707	630.452	609.445	550.75	771.378	636.999	582.815	492.88	773.841	801.373	790.154	416.042
33	408.494	362.529	759.183	682.806	411.178	641.246	608.309	410.995	764.524	319.115	843.344	662.982	648.334	595.693	672.269	656.079	557.211	465.167	623.356	560.922	489.985	631.531	584.798	652.153	547.672	365.136	607.472	667.48	748.167	717.442	371.678	607.05	856.626	314.388	764.308	731.736	576.806	616.776	636.634	614.938	555.684	775.744	645.373	576.313	485.174	768.753	800.607	792.319	414.597
33.5	417.479	364.802	749.733	676.362	413.632	644.175	605.233	434.312	764.567	314.707	834.343	662.218	647.61	608.078	676.034	651.002	556.602	471.77	621.035	548.286	499.963	621.253	575.767	646.578	545.163	374.368	603.462	668.823	748.888	725.574	383.004	608.501	857.306	323.845	775.1	730.308	580.711	627.955	646.93	624.264	562.484	792.496	653.551	581.774	482.956	758.228	805.81	785.891	417.372
34	393.301	370.224	741.543	671.836	416.606	644.772	602.744	441.875	767.671	326.784	820.428	651.497	643.509	609.386	680.193	650.965	553.845	475.161	615.171	549.222	506.979	616.58	568.933	652.57	552.399	375.24	593.544	671.269	744.345	733.963	390.172	614.9	861.35	335.52	780.798	738.04	585.686	633.07	655.658	624.393	572.034	790.22	646.789	586.444	480.785	755.92	805.215	786.712	410.944
34.5	364.062	377.977	752.275	678.416	416.742	648.003	598.991	443.518	775.796	346.045	826.653	630.132	645.998	601.943	691.595	650.029	552.235	474.313	603.107	565.41	512.307	614.951	574.67	668.426	572.114	381.292	583.037	674.217	742.954	734.255	395.068	620.375	860.491	333.908	781.654	742.307	585.881	629.917	659.37	623.118	579.902	772.434	640.216	582.339	477.933	759.891	798.018	790.582	406.177
35	373.7	376.595	765.159	688.526	420.129	650.792	597.72	451.846	775.176	356.023	850.06	616.064	639.996	595.185	705.78	639.671	553.038	452.048	587.936	566.63	511.417	614.97	586.26	675.026	579.603	389.989	574.591	674.961	740.672	714.122	403.31	621.064	853.056	332.68	788.486	730.042	584.953	619.145	652.557	630.321	579.539	763.654	646.171	575.554	483.442	764.402	803.707	793.201	418.997
35.5	402.036	368.538	767.316	689.617	422.086	654.986	601.39	460.267	759.241	368.172	851.546	618.453	627.025	599.411	706.526	626.97	551.904	427.201	584.285	556.014	520.055	617.331	587.846	664.157	568.084	392.071	568.046	674.525	744.357	692.961	403.621	625.423	849.822	337.702	803.08	720.393	589.787	614.499	644.881	636.024	573.797	754.105	645.494	579.437	492.658	763.682	813.677	791.544	431.461
36	420.777	366.47	768.613	687.983	427.157	659.66	605.533	471.756	752.376	379.41	838.221	625.553	629.67	603.816	694.519	629.207	540.702	429.956	602.063	546.979	534.365	629.577	580.962	659.165	562.803	388.918	567.159	684.531	753.512	691.316	399.685	631.271	854.752	348.546	820.75	722.696	594.542	619.427	639.017	636.834	568.955	743.806	636.165	585.978	497.079	761.04	818.663	787.623	431.217
36.5	423.648	371.491	766.245	685.154	432.422	657.733	607.281	484.07	759.426	388.933	830.887	633.485	644.299	594.475	687.68	630.919	531.653	427.183	614.352	550.51	539.398	638.447	579.763	670.758	570.403	388.147	579.086	702.894	764.24	696.924	401.789	637.94	858.126	360.108	831.454	723.714	601.268	626.354	635.005	641.438	575.119	757.336	634.921	585.234	495.64	760.598	819.83	783.933	431.203
[truncated: 51 more columns]
