# Supplementary material for: Surfactant-enhanced DNA accessibility to nuclease accelerates phenotypic β-lactam antibiotic susceptibility testing of Neisseria gonorrhoeae
Source: PLoS Biol. 2020 Mar 19;18(3):e3000651. doi: 10.1371/journal.pbio.3000651 (PMC7081974; doi:10.1371/journal.pbio.3000651)
Supplement: S3 Data — These are representative wells to show LAMP amplification curves. These curves are plotted in Fig 6B. A representative AST from one of the contrived samples using isolates was selected. See also S1, S2 and S4 Data for the complete dataset used in Fig 6B. AST, antibiotic susceptibility test; LAMP, loop-mediated isothermal amplification. (XLSX) [file pbio.3000651.s020.xlsx]

## Sheet: Transposed Data
time	well 1	well 2	well 3	well 4	well 5	well 6	well 7	well 8	well 9	well 10	well 11	well 12	well 13	well 14	well 15	well 16	well 17	well 18	well 19	well 20	well 21	well 22	well 23	well 24	well 25	well 26	well 27	well 28	well 29	well 30	well 31	well 32	well 33	well 34	well 35	well 36	well 37	well 38	well 39	well 40	well 41	well 42	well 43	well 44	well 45	well 46	well 47	well 48	well 49
0.5	213.498	224.343	202.234	199.57	201.748	226.902	219.812	184.375	196.41	221.284	225.575	176.326	182.941	160.853	167.059	189.582	193.842	209.671	201.345	211.87	210.858	228.006	229.301	201.216	235.232	240.059	222.534	219.437	221.066	214.829	196.958	204.858	243.135	213.889	178.369	215.461	195.778	199.908	204.513	213.674	201.032	210.789	192.941	194.526	209.37	223.368	201.378	217.23	219.689
1	140.577	141.232	138.936	123.563	132.819	147.515	132.358	117.517	122.489	143.174	148.358	121.613	116.854	101.729	119.522	125.21	122.175	139.297	124.605	138.284	133.507	139.133	142.373	129.605	152.846	156.03	144.211	141.203	141.587	144.547	134.002	134.155	171.19	146.731	114.509	132.15	120.137	131.432	136.424	138.735	128.94	136.931	115.552	117.962	131.062	144.064	132.207	143.197	135.251
1.5	70.2137	57.3131	73.1085	52.056	66.6969	69.5275	52.341	53.7227	49.9806	69.2929	65.7294	66.1164	50.9534	53.4535	68.7807	68.6327	54.894	71.7191	61.3024	69.4834	58.2962	56.2759	62.9168	59.4326	78.011	67.7391	62.483	67.2273	65.3709	73.5563	63.3311	65.4022	98.7404	75.7687	55.4898	63.0499	48.9991	60.2782	68.9958	61.6302	58.6747	66.6746	43.0502	44.3006	56.6965	71.6576	64.0439	72.9083	64.4614
2	25.599	12.2531	26.5544	14.4457	30.8822	26.0377	15.1768	20.5147	12.961	29.5359	16.9653	26.1323	10.9711	33.4957	33.5409	31.1485	15.6491	36.4753	35.034	29.9553	20.8241	13.889	18.0359	17.8615	32.6486	16.5598	9.65433	23.1296	22.9188	35.6109	21.3002	26.2298	47.1376	33.4487	24.8513	33.3144	14.5907	17.2145	28.536	22.0835	20.1074	26.2539	8.53638	8.40669	13.1791	34.4428	24.2025	28.0479	30.3157
2.5	7.50149	4.09019	5.04557	5.41644	14.078	6.73858	3.97905	7.51491	3.5113	10.298	10.5575	0.772366	-2.35658	24.4267	15.2502	10.0524	3.67455	17.7512	24.6308	13.6414	9.33702	-0.637498	2.3654	2.01325	16.0061	2.6965	-4.86287	4.15431	7.44772	19.1556	9.02507	12.1995	20.0752	16.0605	11.358	19.0353	7.00796	5.25109	12.6245	10.1388	7.13366	6.02386	3.22805	2.99079	-4.25924	19.3954	5.29125	9.65281	16.5262
3	4.96535	4.11467	1.70491	3.34053	1.72088	-2.78593	-2.67048	-0.598901	-0.232754	-1.45392	16.6389	-3.46188	2.52719	10.3365	2.45569	10.1114	1.82733	1.00571	12.1488	7.5838	3.59989	-6.12427	-1.50661	-5.47111	9.81727	-0.916106	-0.359726	-1.14159	1.5728	9.20635	6.50674	0.990719	8.10367	5.5953	7.03243	4.88126	4.37222	6.23719	5.25998	1.47015	3.60704	-2.52926	2.19299	3.16546	-5.994	7.50439	-1.83981	5.9127	3.82265
3.5	5.14433	3.74321	1.54034	1.75018	-2.48998	-5.12087	-5.97348	-2.46281	-1.82956	-6.85737	10.2616	4.54826	7.92957	-1.49112	-5.49276	7.14588	1.58252	-7.14932	0.0736734	5.7743	-1.07138	-5.43134	-1.2094	-2.48852	4.90555	-4.05881	-0.755256	-2.28607	-2.80052	3.6274	5.00259	-9.03157	2.41494	-5.49799	7.41178	0.79922	1.25624	0.90658	5.17346	-7.17573	-1.01171	0.349543	-4.41195	0.799449	-1.55131	1.05042	0.607867	0.350183	-1.98159
4	-1.11203	-0.254129	1.45741	0.998059	1.41703	-0.698771	-3.86978	0.78069	0.157968	-9.75972	-4.09884	6.3142	3.79311	-4.19206	-1.08012	-4.62887	-0.513794	-6.63981	-3.65444	3.55037	-1.30686	0.935325	-2.24126	4.49593	-3.06328	-3.20205	-4.6529	-0.860513	-6.08008	-2.39682	-4.20461	-9.01404	-2.45795	-10.3137	1.54575	4.27175	-1.80342	-6.8081	2.23807	-10.7774	-3.2748	1.85512	-5.5147	-0.609578	-2.06328	0.0425022	4.96133	-4.93096	-1.27805
4.5	-8.31415	-4.42757	-2.56249	1.80004	2.08796	2.86373	3.68838	2.14458	2.84776	-6.35153	-11.2422	1.37777	-6.04271	-2.4621	1.34377	-2.62205	-4.29305	-1.12855	-3.24208	-3.36251	0.349349	6.79337	-1.37211	5.30561	-9.54084	-2.65023	-0.864312	-0.928425	-3.84592	-9.07355	-9.49353	1.30286	-3.79835	-1.43516	-7.32084	2.22136	-4.26813	-4.85061	-3.17627	-4.71763	-0.939118	3.61645	1.47946	-0.0959317	-1.24746	-4.05688	1.24567	-5.92312	-1.98691
5	-5.13757	-2.27366	-3.06311	0.286286	-1.01355	3.98343	6.0526	2.46276	1.30102	4.91104	-8.03111	-3.18942	-9.42669	-1.62034	0.263687	-3.28377	-2.11075	4.07034	-4.37946	-6.43906	-0.513016	4.65139	1.85552	-0.209023	-4.01402	1.7063	3.43991	-1.03153	3.66769	-4.54947	-2.42861	8.81436	-4.62685	8.34437	-7.93558	-4.04433	-2.22321	0.299762	-6.81821	7.02019	0.616239	0.412565	3.55079	-0.929505	3.30132	-5.67425	-1.57212	-2.44899	-0.690044
5.5	4.45406	-0.902516	0.922945	-8.1751	-1.72235	1.75841	2.77277	-2.32632	-2.24444	19.5115	-3.52836	-5.58894	1.21953	-0.570847	2.50974	-6.72259	3.50774	9.84164	-0.946482	-7.10691	-1.05798	-0.824464	4.47386	-1.63288	1.89531	9.12089	3.19228	6.24814	7.48603	3.18609	4.61741	6.93766	0.364541	3.30718	-0.733528	-8.12926	2.6663	4.21518	-2.67704	14.1804	1.00235	-3.70442	2.70342	-2.32989	7.55473	1.13381	-3.40293	7.04018	2.11394
6	10.6216	-5.18655	3.61219	-14.788	2.85543	1.3313	1.76487	-5.74042	-2.80152	20.7209	-1.80613	-4.15002	12.2467	6.26564	7.1864	4.06753	2.87554	11.0376	5.7818	-8.5995	1.14185	-0.711622	9.34702	-1.57741	1.66209	12.8843	0.574071	13.3749	5.93612	1.46374	2.69868	4.25059	8.42389	-5.54053	0.443766	-9.06953	5.99077	6.6165	5.4051	10.8776	5.37374	3.52322	9.67628	-2.15799	5.44271	9.95314	-3.53772	16.5966	1.81254
6.5	14.6324	-9.90887	3.21378	-12.3717	8.99668	2.92226	1.9654	-3.01921	-1.70846	10.7553	0.280117	-0.321587	12.4486	11.335	12.1467	16.1985	-4.21912	4.40655	7.49163	-6.01928	5.49165	2.34945	13.3402	2.63093	2.66304	13.5891	-1.66342	15.3849	7.27216	-2.62257	6.78336	2.95779	11.782	-7.24316	-3.54672	-5.39526	2.10114	2.01942	8.85215	7.22312	13.2082	15.9228	13.3528	0.0787324	3.12068	8.82295	-2.58098	13.1915	-1.944
7	17.6407	-10.2253	-1.72302	-2.24162	16.5819	1.55882	0.572538	2.21488	1.42539	9.47668	2.06875	4.84298	13.054	6.12269	19.8712	13.9322	-14.0772	4.69995	3.04597	-1.30488	9.95989	5.5474	11.6344	9.2251	8.52383	7.94779	-2.19758	11.8103	11.2135	5.26679	13.2736	3.86313	9.54324	-5.78418	-1.11982	-3.11605	-2.38325	-1.08478	3.59272	8.8284	19.8802	28.222	12.581	-1.37728	6.73874	3.26497	2.99185	3.41188	-0.621336
7.5	19.0643	-11.0176	-4.68296	9.96535	21.8131	0.570934	1.40025	7.23009	9.04906	25.4276	3.01761	9.86209	17.1291	1.66872	25.6962	0.360014	-15.2114	10.5313	8.5035e-05	8.17691	13.9585	8.78195	8.56783	13.9528	15.5076	5.24469	1.10016	7.09268	14.235	15.7741	10.2709	4.4903	11.4269	-3.60454	12.896	-2.01541	5.07585	2.01128	-4.61572	20.9884	33.0629	51.7152	15.1416	1.23541	10.546	6.63664	10.0984	1.3392	11.1135
8	28.1553	-7.36879	-2.29722	12.9606	23.0297	1.74083	1.05462	14.8846	25.5723	41.8407	5.52209	9.7248	16.9111	-1.07611	28.2004	-2.58449	0.547777	12.8109	2.78034	32.4608	18.8883	20.1737	11.5348	21.2412	17.9939	23.4338	6.73618	7.15395	18.4808	17.853	7.61118	2.96424	20.0161	0.10592	42.9353	1.44905	30.1898	9.25904	-3.85709	47.8771	64.4829	91.8003	19.4104	21.0499	10.6005	11.1896	12.1127	8.55783	23.8966
8.5	52.4218	2.84579	2.39776	8.42617	29.6318	2.50095	0.283898	32.6545	61.2113	73.7114	13.1891	10.8471	18.0204	1.74502	34.5169	1.44168	25.1627	14.6013	17.1742	71.7879	23.2071	45.3967	29.6885	46.2206	18.8175	66.7704	6.66353	12.0558	18.3238	10.012	14.2564	6.71974	31.6031	3.5698	84.121	0.102252	72.8742	13.1435	9.15493	92.7853	116.557	146.964	22.1987	56.8222	11.3312	5.30331	10.9002	29.3204	38.7772
9	98.6175	11.0975	9.63951	4.91333	58.0533	6.62702	-0.520737	62.0112	115.29	129.463	28.9201	19.9024	32.9674	22.835	57.6601	9.08334	52.5989	20.9951	42.1381	124.065	19.6821	84.7079	61.1062	87.301	26.0538	122.628	1.57373	22.3288	17.5505	7.44652	38.9816	32.3715	52.8934	7.60914	137.139	-6.51865	125.757	13.0263	32.6312	149.2	186.005	213.461	25.3067	108.116	10.618	4.15823	10.1012	71.1796	75.0974
9.5	161.919	11.9504	14.252	14.0852	105.162	25.4918	6.19082	105.524	181.001	194.136	66.7324	24.4656	71.4905	60.779	102.925	14.2394	90.6602	42.8468	85.7258	183.414	11.7453	137.611	109.589	131.021	41.2881	182.904	2.6635	47.9855	17.2884	12.3871	79.119	74.9214	89.3898	14.8421	195.42	-5.35623	177.291	12.9686	65.9394	204.219	254.396	271.756	31.2901	172.594	16.7003	28.7691	18.2625	136.358	138.099
10	222.686	9.2179	16.5121	33.485	157.679	59.356	17.5873	165.103	252.756	259.861	129.068	22.7945	142.534	123.711	160.158	20.9719	141.757	84.0161	145.856	239.331	7.02547	202.73	170.614	173.455	78.3504	244.462	15.3254	104.291	21.1449	16.4232	128.09	129.727	135.14	27.8157	251.066	6.98287	229.256	16.5486	116.868	249.087	301.116	310.553	46.0291	239.691	40.2578	77.9288	36.0035	199.844	205.374
10.5	269.217	11.509	13.0679	59.8115	214.971	110.412	28.3516	234.847	319.82	317.985	201.86	25.6623	225.402	205.026	210.729	25.2233	192.739	140.555	206.756	290.895	5.87644	267.985	233.027	217.008	137.923	298.736	36.5149	176.281	28.687	23.8145	186.612	187.534	184.809	55.1936	292.73	19.0528	275.782	19.7469	171.579	283.943	329.702	346.414	78.0824	295.645	84.3299	132.184	70.0863	244.778	258.901
11	308.45	18.2673	11.961	106.848	277.182	173.593	31.426	299.44	365.116	356.869	271.787	35.0709	295.395	284.708	260.815	23.0656	234.679	195.821	250.634	341.39	4.30362	314.484	284.813	259.518	204.02	333.452	63.9618	234.277	33.1126	38.1386	254.794	236.902	235.314	98.582	321.503	23.7592	312.261	22.626	214.448	317.937	356.685	385.729	128.467	332.459	147.571	178.651	128.114	282.869	304.331
11.5	341.748	27.2239	22.3066	167.533	325.339	230.768	26.4996	348.141	391.751	379.052	331.173	43.4626	340.88	361.37	301.783	21.7573	261.514	240.244	281.161	376.771	5.09878	344.946	321.694	294.4	262.879	356.333	99.6283	273.014	25.9159	38.3219	315.708	276.389	278.965	154.92	346.264	25.3925	342.332	29.8013	246.755	351.386	390.241	412.979	186.69	351.402	221.956	217.422	190.163	321.608	341.188
12	363.722	37.4504	38.1002	219.17	356.894	268.243	20.8069	370.815	413.613	407.779	380.398	46.7339	369.32	427.102	329.512	20.1971	279.408	277.145	312.741	398.578	12.3118	367.724	352.505	318.771	309.35	380.614	145.506	306.364	19.9301	27.2514	361.484	307.698	315.895	219.396	373.842	25.3657	366.471	48.0307	279.112	381.801	423.213	434.935	243.682	365.34	282.846	254.022	234.387	356.339	371.873
12.5	381.128	59.4056	47.6422	255.771	381.696	290.068	18.8398	382.54	438.563	442.397	416.361	46.2496	394.947	468.872	359.346	26.2727	305.176	311.026	349.295	424.939	18.798	387.337	383.558	342.985	336.349	405.268	194.962	342.497	26.9046	22.3452	393.352	335.966	357.192	278.234	403.642	27.8129	395.954	79.8127	308.092	413.285	450.555	466.212	296.882	395.069	326.115	283.936	266.012	382.979	406.713
13	408.357	107.758	49.4485	285.878	402.173	308.27	25.5398	412.915	461.791	473.317	448.198	52.8751	423.071	491.4	389.366	41.6648	334.275	337.286	382.49	452.839	18.9085	410.905	408.503	374.782	349.918	435.107	242.353	383.551	40.3925	25.4879	414.683	365.067	389.171	315.18	435.315	47.0851	434.138	123.735	330.53	442.7	468.094	502.146	331.548	436.105	362.148	305.8	286.962	403.642	433.081
13.5	439.569	164.82	47.8952	313.945	422.162	335.127	32.554	447.35	473.556	498.066	477.257	79.2788	454.276	515.013	417.595	70.7318	353.974	361.108	406.737	475.603	24.5874	442.396	424.097	403.242	363.001	467.271	275.09	424.651	51.9984	31.6557	441.931	386.811	414.885	334.305	466.497	94.5455	466.293	172.862	355.454	460.824	486.902	523.16	347.238	463.44	388.76	327.636	302.746	424.044	446.3
14	467.222	206.232	46.6733	341.147	442.033	368.831	46.7847	470.639	479.964	516.145	500.496	130.125	486.146	548.912	441.764	102.866	373.991	388.65	423.508	501.663	44.6171	468.202	438.62	421.061	382.978	495.528	299.448	447.645	51.5872	43.4415	470.857	408.186	433.323	356.593	488.696	156.709	481.953	215.561	378.208	478.007	510.259	529.911	367.066	470.221	405.111	349.675	320.262	450.113	460.851
14.5	485.224	235.59	41.9376	367.108	454.937	400.873	80.4202	491.692	494.3	531.187	527.859	193.777	515.649	585.137	465.844	136.363	401.227	414.781	434.922	525.144	77.3396	479.681	457.433	434.379	412.131	514.348	327.954	454.77	48.7291	54.3381	504.873	436.976	446.131	391.782	503.897	213.514	496.088	248.564	396.389	499.225	532.027	545.173	397.755	476.104	430.607	371.355	340.041	475.581	481.573
15	497.674	261.85	41.4171	394.87	463.468	429.756	132.014	512.377	518.9	545.902	561.549	253.007	542.28	615.359	489.041	194.641	432.209	439.927	447.852	547.818	112.967	483.668	480.732	451.495	437.085	524.067	353.92	464.132	47.137	69.2183	532.288	458.932	458.278	422.191	520.375	252.312	520.819	278.43	417.369	517.225	548.564	567.879	418.791	497.61	464.983	387.222	359.739	495.668	500.542
15.5	514.14	284.116	46.9425	419.892	475.775	458.296	183.723	524.645	544.496	566.079	585.278	306.173	563.914	643.954	502.385	256.666	457.455	455.371	468.387	577.463	151.606	493.619	504.561	471.092	454.47	528.711	373.289	482.39	51.484	98.5762	547.317	474.876	462.387	442.644	547.793	277.045	552.801	307.094	437.33	523.081	566.418	583.474	428.423	529.874	490.074	398.077	372.072	507.831	513.319
16	531.89	303.114	53.302	434.356	490.696	478.195	225.652	532.28	560.711	586.719	594.017	349.557	570.695	666.706	507.399	299.21	472.179	465.853	490.241	599.687	195.514	505.841	517.341	493.31	474.536	548.717	387.238	506.693	56.8847	147.631	559.541	492.755	467.489	456.363	572.861	302.548	578.605	326.63	450.479	528.61	579.318	600.607	439.1	557.391	512.559	410.445	380.764	510.256	526.546
16.5	542.662	326.275	54.7873	441.769	507.231	492.24	259.269	548.733	557.459	597.406	602.491	381.862	574.302	688.725	516.65	328.766	488.296	476.056	509.55	606.761	230.742	516.72	511.111	519.457	493.751	576.633	396.618	519.898	54.259	204.753	573.656	510.487	478.758	470.108	582.028	336.222	591.052	341.519	459.601	539.94	584.307	617.958	456.729	571.968	529.687	418.209	400.047	519.451	545.021
17	554.435	351.719	58.8415	450.942	518.355	498.526	287.705	560.76	555.592	607.281	610.025	405.85	581.312	710.099	529.459	349.104	504.316	489.899	520.825	615.522	260.075	527.41	507.358	540.63	511.845	588.643	407.373	522.675	49.4316	262.75	589.994	522.23	494.476	494.923	588.915	368.227	593.316	365.556	474.935	553.842	596.243	629.699	476.512	583.629	537.375	425.665	421.523	543.045	559.715
17.5	569.655	380.925	85.9657	465.642	526.345	500.32	306.258	557.483	561.716	625.605	613.493	430.266	582.814	720.94	542.043	372.111	509.274	510.877	528.326	632.682	285.431	545.188	516.14	552.22	526.273	588.105	419.76	526.373	57.2255	311.395	607.545	536.06	515.351	519.947	602.119	393.619	603.849	387.754	496.576	572.786	613.413	640.639	496.659	603.855	540.488	438.421	434.497	569.898	569.054
18	577.755	402.388	138.291	475.349	542.625	507.708	322.962	553.27	570.622	646.893	629.149	456.875	586.997	727.76	553.908	393.81	510.746	524.959	535.763	653.729	305.637	564.899	533.51	556.659	530.661	588.806	428.748	534.313	81.9826	347.804	618.294	558.327	531.798	535.505	620.903	416.83	621.137	405.493	511.684	588.11	627.318	652.042	515.004	619.836	548.017	453.379	443.727	585.924	571.317
18.5	587.827	410.675	191.373	482.736	552.735	517.281	345.98	560.108	583.785	652.996	651.551	474.02	594.303	734.654	566.907	404.358	521.418	524.115	552.316	669.704	326.685	571.517	551.782	561.504	534.861	595.792	440.544	543.708	121.28	368.691	633.666	582.324	540.237	547.966	641.452	443.284	640.661	421.435	524.964	600.325	638.829	663.465	529.27	619.821	556.692	461.763	454.288	593.84	566.949
19	600.556	422.546	224.099	492.012	548.632	525.205	372.277	566.069	591.898	654.952	666.95	479.414	604.207	736.451	572.47	418.421	537.969	525.518	572.862	678.872	353.784	573.04	562.239	570.582	537.878	610.742	457.551	550.234	162.019	391.298	653.103	601.939	546.655	558.289	660.263	471.319	658.003	430.088	538.101	607.904	645.36	675.487	542.2	615.696	564.54	465.314	463.654	602.517	566.637
19.5	606.793	446.104	235.534	503.753	547.024	532.12	395.122	570.053	588.942	667.512	677.677	481.103	624.37	739.588	575.315	448.65	552.424	540.18	585.595	685.264	378.432	581.116	565.36	584.527	539.726	633.378	477.21	560.324	193.096	422.264	665.796	620.886	555.521	569.913	672.93	490.368	670.957	442.626	546.375	606.872	649.904	680.245	549.934	620.659	573.568	477.397	474.316	610.179	579.625
20	618.227	467.925	250.72	519.108	557.793	541.888	410.82	575.128	586.189	676.147	690.178	482.623	642.812	745.854	582.35	461.082	563.44	559.526	585.081	693.235	392.499	589.951	567.8	605.856	550.165	645.642	498.323	575.566	211.91	450.477	668.388	639.893	565.986	582.135	679.155	503.072	674.28	455.392	551.776	605.974	658.139	683.124	548.029	626.426	581.441	493.205	482.654	617.417	596.193
20.5	630.171	482.282	274.85	528.559	571.159	555.76	419.836	577.485	587.818	674.485	693.481	484.179	645.385	747.153	585.903	446.072	568.775	566.688	583.947	702.149	404.324	593.315	578.619	629.739	564.9	646.258	520.142	588.059	236.669	466.146	668.527	654.737	583.95	591.51	681.714	514.731	682.704	459.534	554.151	609.09	662.952	686.875	551.941	625.325	595.043	507.516	487.024	635.42	606.347
21	636.178	491.459	294.344	524.093	578.417	571.479	426.255	578.56	592.052	672.953	699.496	489.848	636.04	749.837	594.25	428.226	579.712	570.345	596.406	707.986	417.867	602.001	593.066	653.379	568.877	649.981	533.963	589.493	266.489	477.944	667.567	663.964	593.96	599.155	686.758	523.563	704.117	465.866	555.167	622.733	662.644	688.789	568.252	623.935	612.226	514.21	495.475	651.921	608.81
21.5	641.174	497.066	315.394	526.076	577.953	581.799	434.339	585.99	597.537	686.406	711.115	497.648	633.736	752.492	608.621	426.37	596.852	573.887	613.479	709.315	429.085	619.206	599.535	671.037	570.641	661.874	535.32	588.958	283	494.134	668.956	673.298	602.757	602.455	700.45	532.306	721.992	485.556	559.995	632.601	665.002	695.134	582.691	625.514	622.712	514.354	504.344	661.211	609.736
22	652.777	503.679	340.922	535.615	576.745	588.695	441.508	596.62	600.652	713.293	717.026	510.407	640.672	762.747	620.674	440.007	612.429	574.891	626.679	713.764	442.579	632.945	603.631	678.903	579.601	670.572	532.81	589.339	290.866	516.279	689.771	687.917	613.036	603.873	723.435	547.903	732.706	508.296	570.596	638.718	676.697	706.538	586.92	633.872	631.273	518.213	499.13	663.623	614.952
22.5	665.023	517.463	350.275	545.5	581.858	595.935	448.736	600.968	601.582	729.145	722.978	518.926	644.332	776.413	630.496	451.115	621.71	579.562	636.209	729.9	462.441	641.97	603.554	686.356	595.061	679.253	536.322	599.055	296.378	534.715	715.59	700.234	608.992	608.978	738.295	560.714	750.533	520.363	575.052	647.697	692.375	707.507	591.486	651.603	640.505	533.138	498.279	661.351	621.959
23	677.296	537.036	342.551	555.39	589.344	605.508	454.664	602.425	594.528	727.157	725.877	524.385	643.916	781.439	630.571	448.306	626.916	590.004	648.171	754.388	475.004	647.073	602.559	687.84	608.182	684.814	544.442	606.842	305.155	547.276	726.779	712.504	604.589	618.983	732.215	573.831	774.448	528.167	582.172	647.542	703.518	699.863	604.767	663.082	650.059	543.383	511.086	660.445	629.869
23.5	689.868	550.698	346.885	560.724	602.202	612.45	461.221	605.766	592.447	727.166	722.738	541.063	648.903	785.36	618.539	446.427	630.996	600.019	663.277	774.241	480.133	650.667	602.595	686.524	614.567	689.304	558.832	602.908	324.084	565.443	731.097	732.915	608.179	625.373	728.204	596.597	786.308	543.016	598.986	646.497	706.715	699.427	623.515	672.711	658.623	543.178	521.817	670.741	634.761
24	702.226	555.851	363.281	554.384	612.197	616.451	469.635	618.073	593.102	741.085	724.957	559.893	652.281	785.994	608.535	448.887	638.187	605.562	671.41	780.693	490.489	651.809	604.314	687.486	615.417	697.643	572.091	601.448	341.954	584.735	728.861	743.644	612.869	627.179	736.954	622.349	788.602	555.003	611.508	652.998	711.806	702.669	637.252	681.563	668.852	544.228	532.461	690.587	642.865
24.5	706.563	563.864	376.267	549.604	606.627	622.895	480.236	628.274	589.578	753.748	725.797	564.086	647.663	793.024	611.737	454.882	654.935	612.665	675.19	781.504	503.021	655.171	616.151	701.131	611.908	709.479	577.98	607.446	346.001	603.526	717.493	734.173	621.337	635.205	751.516	638.8	794.855	557.83	621.311	660.775	723.539	702.477	636.197	682.978	678.36	549.095	544.573	701.073	647.022
25	705.026	577.798	385.452	553.262	596.342	634.69	479.984	625.957	585.429	760.144	722.223	549.814	647.809	810.509	621.017	456.777	671.48	622.795	678.565	787.654	506.88	664.108	630.2	714.663	604.316	720.841	582.614	613.675	348.782	618.905	720.417	727.906	635.422	650.207	768.312	640.023	807.938	567.24	626.798	666.985	736.577	698.866	634.419	678.048	682.125	559.118	541.754	697.465	642.24
25.5	702.661	593.056	395.974	555.462	596.012	640.741	469.96	619.815	583.488	762.447	723.373	541.313	660.968	818.052	623.885	473.321	675.754	632.396	674.792	790.811	510.124	669.066	636.307	724.622	608.408	726.806	590.927	624.565	355.896	628.6	739.543	739.225	652.363	665.133	778.179	642.93	813.942	579.748	623.905	665.774	737.811	702.793	636.941	675.811	684.356	570.416	534.245	693.505	641.253
26	707.22	599.044	411.76	557.664	601.231	640.721	473.491	612.406	587.279	757.114	733.727	545.141	668.439	817.759	628.734	500.864	671.036	633.102	676.787	792.061	524.639	664.737	636.039	739.185	632.133	730.575	604.458	634.719	365.27	635.878	752.027	755.488	663.697	682.06	782.233	655.349	813.251	580.806	622.956	661.462	731.15	715.935	636.061	681.637	683.977	574.233	534.988	694.748	647.68
26.5	714.794	603.87	421.638	560.036	600.577	644.487	484.913	611.338	593.795	752.697	743.023	554.655	663.607	814.7	644.818	498.206	671.025	632.776	688.991	790.978	541.735	659.099	635.453	760.377	644.61	734.69	625.484	631.868	380.332	646.184	740.703	770.57	663.442	693.992	786.975	674.003	822.959	582.629	630.024	668.037	732.447	726.937	637.201	693.856	688.526	575.826	537.929	698.461	656.01
27	723.357	614.995	420.459	558.914	599.608	652.213	489.418	612.011	594.532	756.086	745.001	572.932	659.134	807.304	654.868	478.444	677.063	632.64	699.171	793.994	554.865	660.016	642.232	771.118	635.529	740.287	638.685	627.683	397.934	654.271	736.253	781.554	649.847	697.953	790.777	689.718	844.359	593.236	640.338	679.054	729.362	729.883	649.382	695.754	702.033	579.385	541.523	709.428	662.02
27.5	727.806	622.888	418.071	560.452	605.277	650.128	490.735	607.059	585.432	765.87	743.321	583.376	658.627	807.744	658.173	468.789	690.752	632.352	703.336	807.252	561.243	665.882	644.997	760.819	630.83	747.209	635.306	631.198	401.524	661.373	738.911	786.942	636.743	701.213	795.501	702.304	867.913	599.279	645.049	689.545	717.782	739.489	665.548	687.248	711.511	576.852	549.862	724.965	658.636
28	740.35	629.702	428.514	562.21	610.857	647.786	496.088	599.075	571.67	773.899	740.175	579.798	660.938	816.961	663.104	463.805	713.827	627.515	709.805	825.341	560.398	677.106	637.385	748.169	643.302	754.569	629.642	636.695	393.898	675.24	738.542	792.914	637.2	709.092	804.487	719.678	882.093	600.603	644.853	699.839	719.717	754.235	681.373	677.188	713.052	566.28	562.158	731.49	660.748
28.5	760.773	641.741	437.469	562.98	614.808	657.052	506.885	601.085	571.301	769.314	736.47	579.824	669.848	822.731	662.968	462.497	728.24	622.378	715.55	838.366	563.294	687.236	626.519	747.885	652.801	764.014	624.999	638.003	395.878	689.991	742.629	802.667	636.164	710.437	813.242	733.215	882.521	604.239	645.136	708.005	735.586	759.034	685.219	670.799	708.731	566.713	574.186	729.145	676.125
29	775.718	650.341	435.666	569.566	619.809	672.693	519.921	607.182	574.011	765.263	728.771	583.664	679.883	820.425	656.658	472.379	726.789	627.568	718.358	845.417	571.226	686.843	625.2	761.021	644.344	771.224	628.994	637.896	410.11	693.576	759.987	817.697	631.471	709.892	820.184	737.487	877.271	606.922	648.84	714.432	748.507	751.561	680.469	681.327	704.42	572.475	578.257	731.511	690.718
29.5	781.475	655.441	436.889	573.988	616.11	685.164	524.146	604.403	575.945	775.878	728.554	580.361	683.804	829.42	647.689	491.22	721.096	636.778	713.431	850.77	582.719	689.416	630.918	781.435	634.244	772.656	642.986	641.441	417.974	699.784	775.007	822.759	633.024	711.436	829.399	740.262	877.899	615.583	653.114	722.323	747.179	743.47	675.49	704.998	711.359	574.657	571.736	733.909	693.346
30	780.244	664.162	439.48	571.389	603.238	683.871	521.431	603.303	584.917	796.436	738.799	578.413	685.267	839.41	644.309	496.155	725.519	641.103	700.972	847.08	594.14	696.362	634.682	788.246	643.192	772.821	650.359	650.66	420.844	705.762	781.7	822.14	637.736	716.464	844.133	746.827	886.583	623.47	650.678	725.983	741.429	733.781	681.823	722.376	721.836	578.922	561.306	739.221	688.073
30.5	772.437	672.887	440.436	566.24	601.998	682.022	519.365	612.581	598.65	812.006	739.174	585.836	686.536	839.289	651.449	485.564	730.71	646.353	697.158	839.397	597.621	692.673	637.301	789.622	660.54	776.426	647.488	649.014	431.625	704.989	781.315	831.62	635.292	730.106	846.969	755.868	899.225	626.399	649.14	722.057	741.652	732.414	691.322	721.281	727.991	594.006	555.18	752.387	682.639
31	760.001	676.923	447.952	568.811	615.426	683.745	523.09	621.74	612.709	815.676	729.524	597.335	680.451	833.095	658.242	478.724	735.278	644.53	707.332	843.917	600.766	688.104	638.82	790.718	678.31	786.918	652.504	644.966	441.456	710.237	778.774	841.826	624.849	751.601	839.522	765.621	913.979	633.528	652.368	717.821	748.875	741.33	698.154	708.74	736.444	613.773	552.958	767.323	682.616
31.5	759.944	681.422	454.895	581.302	623.28	687.604	518.802	627.556	621.961	803.723	725.773	602.762	669.637	834.923	661.314	484.315	750.391	638.136	718.547	861.837	609.958	697.558	646.048	789.669	687.498	793.303	662.307	642.853	442.098	723.547	777.666	839.41	618.935	761.414	836.949	777.854	921.209	643.891	645.334	714.709	765.187	755.396	699.328	700.298	751.164	621.305	564.318	772.31	691.866
32	778.081	690.66	458.971	592.805	622.071	691.728	512.888	622.052	624.928	789.808	731.279	605.408	665.298	840.097	663.107	494.907	763.593	643.207	720.135	871.657	620.954	710.721	653.201	798.689	681.245	794.788	662.296	653.351	444.098	736.267	783.488	845.614	629.372	755.787	836.059	785.173	926.207	656.931	637.779	717.58	779.019	765.526	701.408	697.784	757.366	612.754	585.568	768.802	704.303
32.5	796.31	701.685	464.36	598.652	622.107	694.172	514.06	610.783	624.56	789.273	743.79	605.236	669.522	842.638	664.627	509.615	767.571	656.919	720.241	865.212	626.549	712.677	649.554	804.743	677.765	793.648	662.912	670.264	448.763	744.056	794.856	865.673	642.945	745.564	841.971	783.723	929.104	669.396	650.769	720.653	779.003	769.773	704.569	701.776	753.635	602.592	596.165	763.841	704.526
33	805.068	713.021	468.983	594.077	620.127	691.209	526.243	609.096	623.843	794.981	754.388	609.4	676.092	835.482	673.923	513.549	767.087	657.651	724.364	858.26	624.771	708.828	654.072	797.654	682.063	785.88	670.941	670.899	447.486	749.056	797.145	878.335	653.927	738.387	856.048	785.504	927.459	670.206	665.277	717.173	770.575	769.602	703.576	708.984	753.271	602.422	589.476	760.274	696.289
33.5	807.242	723.191	474.004	587.954	621.205	690.978	539.653	619.677	623.527	802.163	756.003	613.507	669.154	832.875	681.572	518.802	764.728	645.98	723.083	856.379	629.707	704.689	664.521	794.812	683.281	782.388	678.108	656.565	444.725	760.187	798.699	879.193	664.876	742.25	871.658	798.595	928.579	664.87	666.426	714.008	766.657	762.758	694.352	710.626	759.795	601.462	583.717	760.64	691.286
34	805	737.475	483.045	588.024	627.861	697.91	541.129	632.766	617.932	809.821	754.758	609.691	656.853	837.59	675.324	521.767	765.636	646.364	720.834	853.644	647.643	700.993	664.185	797.886	682.675	793.495	681.24	648.504	445.101	764.346	810.146	879.835	668.196	754.694	880.943	811.852	941.371	666.31	660.274	716.312	771.027	757.225	686.615	702.931	759.659	600.589	583.786	766.728	693.459
34.5	803.403	741.348	488.708	587.553	630.697	704.555	534.892	632.285	613.996	804.644	751.392	610.229	655.192	841.82	665.441	500.929	771.565	660.986	724.97	855.282	664.604	705.292	661.656	806.697	688.004	809.784	686.612	659.465	448.118	762.728	821.254	887.833	659.804	769.151	879.263	817.502	960.754	675.296	659.071	725.336	782.166	751.835	691.83	696.936	756.773	597.013	583.04	775.843	695.283
35	805.925	738.224	482.767	585.841	632.596	710.228	537.754	622.621	615.883	791.779	745.056	604.907	662.941	841.903	661.958	490.327	782.493	670.191	728.102	864.345	669.747	721.245	664.588	818.097	693.93	816.233	690.868	668.054	456.713	762.916	815.447	894.066	661.679	776.224	865.992	822.653	965.426	685.756	658.519	732.924	790.344	755.401	699.548	703.364	760.904	597.239	583.554	785.793	696.236
35.5	809.977	743.212	481.427	595.282	630.45	713.454	548.304	626.26	614.987	793.939	746.735	591.878	662.184	848.82	660.102	503.867	779.648	668.874	730.891	871.653	667.772	737.868	666.434	827.905	696.251	815.737	695.219	663.527	476.427	765.053	808.552	905.556	673.579	777.692	851.649	824.464	960.021	690.724	650.901	732.787	786.8	765.289	700.063	719.853	771.338	607.554	591.574	796.243	702.489
36	814.516	750.405	487.471	604.197	624.447	718.344	558.222	634.196	611.846	809.571	751.221	591.715	658.347	856.085	657.335	509.221	770.859	665.786	739.629	875.547	666.221	742.385	658.484	831.192	700.721	812.886	698.307	655.745	495.793	777.815	807.205	915.229	679.544	783.923	853.543	827.219	955.465	693.79	646.99	736.576	784.141	766.735	705.12	723.902	772.832	618.991	600.287	796.699	708.503
36.5	818.734	752.929	495.954	606.903	623.198	726.962	569.708	636.944	609.5	823.48	760.356	604.815	655.987	853.698	670.771	503.389	771.101	664	758.286	884.979	671.175	743.458	642.48	828.752	707.415	807.764	699.753	648.091	499.547	797.838	800.276	919.362	664.611	786.174	859.888	836.215	954.428	699.808	646.298	747.301	781.892	756.411	713.264	716.775	769.417	624.005	600.026	789.449	711.931
[truncated: 51 more columns]
